# Supplementary material for: Ethyl 6-r-(2-chlorophenyl)-2-oxo-4-phenyl­cyclohex-3-ene-1-t-carboxylate
Source: Acta Crystallogr Sect E Struct Rep Online. 2008 Dec 20;65(Pt 1):o191. doi: 10.1107/S1600536808043055 (PMC2968099; doi:10.1107/S1600536808043055)
Supplement: Supplementary file 2 [file e-65-0o191-Isup2.hkl]

#
# h,k,l, Fc-squared, Fo-squared, sigma(Fo-squared) and status flag
#
data_I
_shelx_title ' cy_105 in P -1 Z=2 C21H19O3CL'
_shelx_refln_list_code          4
_shelx_F_calc_maximum      122.38
_exptl_crystal_F_000       372.00
_reflns_d_resolution_high  0.7839
 
loop_
 _symmetry_equiv_pos_as_xyz
 'x, y, z'
 '-x, -y, -z'
 
_cell_length_a     8.0115
_cell_length_b    11.3525
_cell_length_c    11.6386
_cell_angle_alpha  62.261
_cell_angle_beta   77.975
_cell_angle_gamma  75.297
 
_shelx_F_squared_multiplier     1.000
 
loop_
 _refln_index_h
 _refln_index_k
 _refln_index_l
 _refln_F_squared_calc
 _refln_F_squared_meas
 _refln_F_squared_sigma
 _refln_observed_status
   1   0   0     1587.65     1511.74     87.47 o
   2   0   0     4378.46     4474.71     83.28 o
   3   0   0     3162.14     3292.69     66.33 o
   4   0   0      389.33      411.02      6.55 o
   5   0   0      503.62      519.58      7.09 o
   6   0   0      183.63      182.65      3.73 o
   7   0   0      110.28      111.55      3.51 o
   8   0   0        0.14        0.60      1.09 o
   9   0   0        0.20        1.14      1.15 o
  -9   1   0       16.22       12.99      1.45 o
  -8   1   0      180.11      164.01      3.54 o
  -7   1   0      166.81      159.74      4.64 o
  -6   1   0        1.60        1.70      2.29 o
  -5   1   0      518.52      534.55      7.39 o
  -4   1   0      246.36      253.26      3.76 o
  -3   1   0      308.43      316.32      3.05 o
  -2   1   0     4291.30     4765.48     45.32 o
  -1   1   0      739.10      761.93      7.33 o
   1   1   0     1170.43     1195.37     11.37 o
   2   1   0       58.43       62.24      1.31 o
   3   1   0      249.71      277.58      6.49 o
   4   1   0      465.88      512.36     11.50 o
   5   1   0       82.09       81.58      3.17 o
   6   1   0       34.92       39.65      3.41 o
   7   1   0       25.57       27.88      3.36 o
   8   1   0       37.81       35.06      3.99 o
   9   1   0        0.00        2.67      2.52 o
  -9   2   0        7.35        4.83      1.24 o
  -8   2   0       19.30       16.10      1.33 o
  -7   2   0       59.51       44.22      1.83 o
  -6   2   0       45.05       46.23      1.93 o
  -5   2   0      172.32      186.57      2.48 o
  -4   2   0      297.88      305.86      4.49 o
  -3   2   0       67.85       83.26      1.22 o
  -2   2   0      160.21      174.19      1.97 o
  -1   2   0      586.35      560.19      5.51 o
   0   2   0     2121.91     2081.08     21.72 o
   1   2   0      878.21      813.41      6.38 o
   2   2   0      242.75      265.92      4.69 o
   3   2   0        0.27        4.29      0.36 o
   4   2   0      123.82      160.59      4.51 o
   5   2   0       44.73       41.86      2.37 o
   6   2   0        0.89       -0.25      1.09 o
   7   2   0        6.58        9.84      1.86 o
   8   2   0       48.26       52.88      4.73 o
   9   2   0        5.13        5.42      3.01 o
  -9   3   0      102.57      104.49      3.66 o
  -8   3   0       12.02        9.38      1.27 o
  -7   3   0       18.76       16.93      1.34 o
  -6   3   0       61.77       60.52      1.53 o
  -5   3   0      317.37      321.27      3.93 o
  -4   3   0       25.09       28.25      0.93 o
  -3   3   0      356.57      344.81      4.01 o
  -2   3   0       89.84      113.25      1.65 o
  -1   3   0        7.02        6.87      0.38 o
   0   3   0      540.76      589.02      5.10 o
   1   3   0     2382.17     2246.57     17.46 o
   2   3   0       12.08        8.73      0.29 o
   3   3   0        1.53        0.76      0.22 o
   4   3   0        2.97        6.90      0.42 o
   5   3   0      204.95      186.79      3.73 o
   6   3   0        0.33        1.05      1.18 o
   7   3   0       12.33       10.87      2.87 o
   8   3   0        7.81        6.98      3.22 o
  -8   4   0        1.92        0.89      1.79 o
  -7   4   0       11.69       14.58      1.39 o
  -6   4   0        3.77        3.39      0.75 o
  -5   4   0      158.57      144.61      2.29 o
  -4   4   0        0.01       -0.42      0.42 o
  -3   4   0        0.45       -0.43      0.43 o
  -2   4   0      128.58      153.24      2.00 o
  -1   4   0      268.46      326.79      4.17 o
   0   4   0       75.23       72.95      1.08 o
   1   4   0     1372.47     1343.74     12.36 o
   2   4   0      129.52      127.55      1.42 o
   3   4   0       74.00       64.77      1.10 o
   4   4   0      399.01      413.22      6.35 o
   5   4   0       73.87       73.13      1.46 o
   6   4   0        0.24        0.29      0.56 o
   7   4   0        2.86        1.57      2.27 o
   8   4   0       21.65       25.25      4.24 o
   9   4   0        0.04       -0.31      3.19 o
  -8   5   0       12.05        9.48      2.30 o
  -7   5   0        3.09        2.12      0.98 o
  -6   5   0       63.09       69.85      1.91 o
  -5   5   0        9.63        9.76      0.93 o
  -4   5   0      264.12      270.17      3.56 o
  -3   5   0       32.99       37.83      1.18 o
  -2   5   0       40.32       41.67      1.20 o
  -1   5   0       78.40       63.82      1.33 o
   0   5   0      306.13      306.19      3.41 o
   1   5   0       72.06       67.27      1.22 o
   2   5   0      134.93      130.21      1.68 o
   3   5   0        0.53        1.53      0.39 o
   4   5   0      151.37      159.42      2.01 o
   5   5   0       11.58       17.37      0.73 o
   6   5   0       13.49       14.90      1.05 o
   7   5   0       26.02       31.14      5.00 o
   8   5   0       16.76       19.83      4.05 o
   9   5   0        1.08        0.45      3.35 o
  -7   6   0       14.92       19.91      1.50 o
  -6   6   0        0.50       -0.43      0.84 o
  -5   6   0      126.93      117.32      2.50 o
  -4   6   0        4.36        4.37      0.84 o
  -3   6   0       12.39        7.52      0.75 o
  -2   6   0        0.48       -0.42      0.42 o
  -1   6   0        2.64        4.17      0.63 o
   0   6   0        7.44        5.86      0.57 o
   1   6   0      150.30      164.88      2.19 o
   2   6   0       14.84       17.49      1.15 o
   3   6   0        4.42        5.49      0.57 o
   4   6   0       14.48       19.46      0.77 o
   5   6   0       27.84       22.17      0.93 o
   6   6   0        4.77        4.81      1.12 o
   7   6   0       13.72       10.81      1.57 o
   8   6   0        0.54       -0.47      1.31 o
   9   6   0        1.84        5.77      3.76 o
  -7   7   0        2.51        1.61      1.24 o
  -6   7   0        1.04        0.91      1.08 o
  -5   7   0        0.09        1.91      1.10 o
  -4   7   0       34.47       28.93      1.73 o
  -3   7   0       17.96       22.64      1.20 o
  -2   7   0      130.98      124.20      2.24 o
  -1   7   0      113.31      107.13      2.01 o
   0   7   0      192.12      200.09      2.90 o
   1   7   0      229.17      216.42      2.79 o
   2   7   0       33.38       28.28      1.07 o
   3   7   0       21.38       22.92      1.07 o
   4   7   0       58.52       58.57      1.42 o
   5   7   0      180.42      192.70      3.26 o
   6   7   0       74.53       79.75      3.68 o
   7   7   0       74.24       76.87      4.21 o
   8   7   0        2.14       -1.41      1.52 o
   9   7   0        4.54        2.52      1.76 o
  -6   8   0        8.23       10.41      1.78 o
  -5   8   0        0.01        1.51      1.12 o
  -4   8   0       50.28       44.97      1.80 o
  -3   8   0       23.18       18.37      1.25 o
  -2   8   0       28.07       23.78      1.18 o
  -1   8   0      208.30      212.37      3.24 o
   0   8   0       12.27       12.09      0.92 o
   1   8   0       13.88       14.51      0.91 o
   2   8   0        3.70        3.45      0.74 o
   3   8   0       64.79       60.31      1.80 o
   4   8   0       26.65       24.53      1.37 o
   5   8   0       36.98       39.22      1.57 o
   6   8   0       59.83       53.23      2.76 o
   7   8   0       28.07       24.78      3.84 o
   8   8   0        0.02       -0.97      1.63 o
  -5   9   0        0.92        0.43      1.46 o
  -4   9   0       17.37       17.89      2.08 o
  -3   9   0       20.00       20.03      1.59 o
  -2   9   0        2.01        1.05      1.06 o
  -1   9   0       11.08       14.25      1.22 o
   0   9   0       29.83       32.31      1.52 o
   1   9   0        0.14       -0.79      0.79 o
   2   9   0        2.42        0.20      0.73 o
   3   9   0        0.19       -0.72      0.81 o
   4   9   0       14.29       15.19      1.34 o
   5   9   0       20.81       19.05      1.32 o
   6   9   0       14.11       10.96      1.45 o
   7   9   0       12.39       17.76      2.38 o
   8   9   0        0.69        1.38      1.98 o
  -4  10   0        4.98        2.05      1.55 o
  -3  10   0       31.62       38.13      2.37 o
  -2  10   0       73.34       74.44      2.63 o
  -1  10   0        7.49        6.03      1.27 o
   0  10   0      200.18      216.94      3.96 o
   1  10   0       56.39       55.57      2.03 o
   2  10   0       56.09       60.39      1.89 o
   3  10   0      108.65      112.06      2.71 o
   4  10   0       29.15       24.85      1.68 o
   5  10   0        2.99        1.95      1.07 o
   6  10   0        5.70        5.62      1.45 o
   7  10   0        0.19       -0.66      2.14 o
  -3  11   0        2.32        4.09      1.74 o
  -2  11   0        3.69        2.62      1.38 o
  -1  11   0        1.13        0.24      1.23 o
   0  11   0        8.32        9.36      1.33 o
   1  11   0      107.71      101.80      2.75 o
   2  11   0        4.06        4.67      1.10 o
   3  11   0        3.27        4.59      1.42 o
   4  11   0       17.11       16.39      1.69 o
   5  11   0       17.76       22.13      2.08 o
   6  11   0       30.39       38.83      3.23 o
  -1  12   0       24.54       26.11      2.66 o
   0  12   0        8.86        8.45      1.60 o
   1  12   0       81.76       89.45      2.76 o
   2  12   0       21.89       24.80      1.80 o
   3  12   0       23.89       26.70      2.11 o
   4  12   0       27.59       28.58      2.13 o
   5  12   0       59.16       68.78      3.36 o
  -3 -12   1        4.23        7.94      1.71 o
  -2 -12   1        2.33        1.91      1.39 o
  -1 -12   1        1.73        1.36      1.32 o
   0 -12   1       14.93       18.42      1.89 o
  -5 -11   1       39.38       46.83      4.65 o
  -4 -11   1       54.40       60.60      2.62 o
  -3 -11   1       16.61       18.56      2.17 o
  -2 -11   1        9.80        9.71      1.29 o
  -1 -11   1        0.96        1.07      1.21 o
   0 -11   1       11.15       13.70      1.71 o
   1 -11   1       17.35       21.83      2.02 o
   2 -11   1       21.58       17.01      2.22 o
  -6 -10   1       28.84       34.82      2.13 o
  -5 -10   1        0.99        0.62      1.36 o
  -4 -10   1       19.30       19.82      1.64 o
  -3 -10   1       48.39       55.21      2.01 o
  -2 -10   1        8.86        8.73      1.10 o
  -1 -10   1       44.89       54.38      2.06 o
   0 -10   1       50.29       37.36      1.81 o
   1 -10   1       12.27       12.59      1.48 o
   2 -10   1       27.46       24.20      1.81 o
   3 -10   1        2.00       -0.25      1.18 o
   4 -10   1       22.24       23.70      3.04 o
  -7  -9   1        0.07        0.00      1.94 o
  -6  -9   1       11.35        8.78      1.48 o
  -5  -9   1        4.19        5.27      1.40 o
  -4  -9   1      120.02      120.76      3.02 o
  -3  -9   1      206.55      206.40      3.32 o
  -2  -9   1        8.49        9.65      0.99 o
  -1  -9   1      122.73      125.19      2.74 o
   0  -9   1       18.13       14.78      1.27 o
   1  -9   1       41.69       42.54      1.77 o
   2  -9   1      124.63      138.26      3.41 o
   3  -9   1       62.91       66.03      2.49 o
   4  -9   1        2.04        2.00      1.45 o
   5  -9   1        2.53        1.90      1.94 o
  -8  -8   1        2.08        0.19      2.13 o
  -7  -8   1        1.46        3.17      2.11 o
  -6  -8   1       60.58       69.19      2.38 o
  -5  -8   1       44.49       44.52      1.76 o
  -4  -8   1       68.36       61.58      2.08 o
  -3  -8   1        9.27        8.83      0.87 o
  -2  -8   1        0.08       -0.13      0.67 o
  -1  -8   1       19.55       18.68      1.16 o
   0  -8   1       33.98       39.16      1.58 o
   1  -8   1       37.84       38.88      1.44 o
   2  -8   1        8.52        9.73      1.07 o
   3  -8   1       51.11       47.05      1.84 o
   4  -8   1       11.20       14.82      1.44 o
   5  -8   1        3.68        3.15      1.26 o
   6  -8   1        3.54        2.53      1.92 o
  -8  -7   1        0.51        1.86      1.62 o
  -7  -7   1       17.13       17.23      3.49 o
  -6  -7   1      159.77      178.61      4.51 o
  -5  -7   1        0.88       -0.35      0.79 o
  -4  -7   1        7.71        7.14      0.82 o
  -3  -7   1      196.93      197.40      2.92 o
  -2  -7   1      138.32      130.88      2.28 o
  -1  -7   1       16.22       18.26      0.94 o
   0  -7   1        7.20        7.60      0.77 o
   1  -7   1      171.86      182.82      2.84 o
   2  -7   1        7.50        6.77      0.82 o
   3  -7   1       13.55       15.02      1.11 o
   4  -7   1      111.18      117.56      2.57 o
   5  -7   1        0.63        1.52      1.00 o
   6  -7   1        0.73        0.71      1.09 o
   7  -7   1        1.20        3.90      1.53 o
  -9  -6   1       11.03       10.27      1.94 o
  -8  -6   1        0.70        0.23      2.95 o
  -7  -6   1        0.98        1.52      3.91 o
  -6  -6   1       32.97       37.71      2.04 o
  -5  -6   1        0.04       -0.20      0.78 o
  -4  -6   1        6.33        4.78      0.60 o
  -3  -6   1      222.04      215.52      2.99 o
  -2  -6   1      605.10      609.29      7.07 o
  -1  -6   1        2.43        1.16      0.52 o
   0  -6   1       48.22       42.53      1.21 o
   1  -6   1       33.69       34.49      1.17 o
   2  -6   1       98.39       90.24      2.25 o
   3  -6   1        2.00        0.21      0.61 o
   4  -6   1       12.47       11.30      0.98 o
   5  -6   1        8.56        7.64      1.09 o
   6  -6   1       69.21       62.58      1.95 o
   7  -6   1        9.32       15.48      1.48 o
  -9  -5   1        4.57        3.51      1.56 o
  -8  -5   1       24.42       21.28      1.98 o
  -7  -5   1        0.28       -1.17      1.17 o
  -6  -5   1        0.42       -0.91      1.07 o
  -5  -5   1        1.72       -0.54      0.54 o
  -4  -5   1        9.38        8.45      0.68 o
  -3  -5   1       40.83       32.14      0.91 o
  -2  -5   1      969.84     1062.32     11.59 o
  -1  -5   1        0.01       -0.41      0.41 o
   0  -5   1      579.81      620.48      6.85 o
   1  -5   1      445.73      451.26      5.23 o
   2  -5   1        0.55       -0.41      0.58 o
   3  -5   1      222.28      267.28      3.90 o
   4  -5   1        7.37        5.59      0.79 o
   5  -5   1       20.28       24.75      2.08 o
   6  -5   1       28.13       31.58      1.39 o
   7  -5   1        0.03       -0.39      0.93 o
   8  -5   1       34.38       38.32      3.24 o
  -9  -4   1        4.03        6.22      3.75 o
  -8  -4   1        1.83        2.26      1.53 o
  -7  -4   1       76.23       66.70      2.81 o
  -6  -4   1       34.21       30.85      1.43 o
  -5  -4   1      225.78      259.03      4.08 o
  -4  -4   1      361.87      391.24      3.97 o
  -3  -4   1       87.78       77.31      1.39 o
  -2  -4   1      632.00      637.36      6.10 o
  -1  -4   1      420.83      438.21      4.52 o
   0  -4   1       45.01       38.17      1.17 o
   1  -4   1       33.37       26.35      1.00 o
   2  -4   1      532.45      563.12      6.93 o
   3  -4   1       11.70       11.15      0.79 o
   4  -4   1        0.83        0.21      0.51 o
   5  -4   1        4.94        1.27      0.82 o
   6  -4   1       25.65       32.88      1.54 o
   7  -4   1        0.16        0.57      1.01 o
   8  -4   1       50.47       64.23      2.59 o
  -8  -3   1       35.99       40.31      4.96 o
  -7  -3   1       15.38       16.37      1.49 o
  -6  -3   1       36.69       41.85      1.51 o
  -5  -3   1      117.70      130.98      2.32 o
  -4  -3   1      105.97      117.46      1.80 o
  -3  -3   1        2.22        0.94      0.23 o
  -2  -3   1       36.25       29.68      0.64 o
  -1  -3   1      223.06      200.64      2.11 o
   0  -3   1      124.19      103.72      1.41 o
   1  -3   1      340.73      358.63      4.50 o
   2  -3   1     1510.15     1680.17     17.38 o
   3  -3   1       32.63       46.46      1.07 o
   4  -3   1       35.98       35.14      1.13 o
   5  -3   1       78.02       69.38      1.65 o
   6  -3   1       41.28       40.37      1.53 o
   7  -3   1       35.28       36.62      2.43 o
   8  -3   1        1.42        1.67      1.68 o
   9  -3   1        3.01        1.91      1.27 o
  -8  -2   1       29.81       27.92      2.15 o
  -7  -2   1       16.44       18.08      3.25 o
  -6  -2   1        0.17        0.71      0.54 o
  -5  -2   1       21.90       21.62      1.79 o
  -4  -2   1      137.58      137.72      2.25 o
  -3  -2   1      295.72      278.54      3.20 o
  -2  -2   1        0.17        0.64      0.36 o
  -1  -2   1     2782.75     2686.16     24.12 o
   0  -2   1       20.44       27.11      0.62 o
   1  -2   1     2555.93     2475.67     27.31 o
   2  -2   1      603.33      655.46      6.99 o
   3  -2   1       84.79       85.25      1.44 o
   4  -2   1        8.53        8.32      0.58 o
   5  -2   1       26.80       28.48      1.00 o
   6  -2   1      143.55      130.00      3.13 o
   7  -2   1       13.32       11.90      1.96 o
   8  -2   1       23.08       23.89      2.09 o
   9  -2   1        6.97        4.92      1.19 o
  -8  -1   1        6.40        8.63      2.79 o
  -7  -1   1       52.96       44.43      3.48 o
  -6  -1   1        0.21       -0.76      0.92 o
  -5  -1   1        4.60        4.24      0.82 o
  -4  -1   1      145.86      147.36      2.87 o
  -3  -1   1      160.52      140.95      2.00 o
  -2  -1   1      271.16      266.05      2.99 o
  -1  -1   1     2210.97     2328.01     17.93 o
   0  -1   1     3614.09     3379.23     34.46 o
   1  -1   1     1022.08     1117.54     10.66 o
   2  -1   1     1109.94     1250.10     11.92 o
   3  -1   1      270.45      297.11      3.70 o
   4  -1   1      149.94      170.36      2.39 o
   5  -1   1      147.41      158.12      2.69 o
   6  -1   1     2023.63     1981.59     29.89 o
   7  -1   1        0.59        1.14      2.17 o
   8  -1   1        6.33        3.46      3.11 o
   9  -1   1        5.94        0.72      1.85 o
  -9   0   1        0.47       -0.08      1.16 o
  -8   0   1       17.92       15.20      2.48 o
  -7   0   1      581.01      564.43     11.82 o
  -6   0   1      142.63      135.06      2.46 o
  -5   0   1       97.64      106.27      1.96 o
  -4   0   1      227.45      246.20      3.58 o
  -3   0   1      535.39      555.48      6.15 o
  -2   0   1     1444.48     1474.80     14.33 o
  -1   0   1        0.12        0.21      0.09 o
   1   0   1      150.01      155.34      1.56 o
   2   0   1       34.20       49.60      1.11 o
   3   0   1      114.77      120.56      3.14 o
   4   0   1      551.05      592.17      7.87 o
   5   0   1       94.15       85.44      1.95 o
   6   0   1        0.08        1.02      0.83 o
   7   0   1      227.59      225.78      6.84 o
   8   0   1        4.55        2.06      2.26 o
   9   0   1       49.63       58.12      5.16 o
  -9   1   1        6.07        5.46      1.16 o
  -8   1   1        0.09       -0.83      0.83 o
  -7   1   1       30.23       29.25      1.54 o
  -6   1   1      133.70      125.45      3.50 o
  -5   1   1       25.07       24.59      0.93 o
  -4   1   1      801.09      815.87      9.60 o
  -3   1   1      185.41      206.11      1.86 o
  -2   1   1     2655.15     2903.40     24.11 o
  -1   1   1     4880.20     5266.55     37.80 o
   0   1   1      726.73      462.39     12.33 o
   1   1   1     1831.37     1750.55     15.49 o
   2   1   1    10955.16    11281.81    190.04 o
   3   1   1      522.25      488.04     10.67 o
   4   1   1      385.88      351.85      8.30 o
   5   1   1      595.18      660.43     14.80 o
   6   1   1      144.64      145.45      6.52 o
   7   1   1        0.36        0.45      1.83 o
   8   1   1        3.61        2.66      2.35 o
   9   1   1        0.01       -0.75      2.33 o
  10   1   1        7.55       12.43      3.39 o
  -9   2   1       36.21       40.12      2.03 o
  -8   2   1        3.78        1.65      0.99 o
  -7   2   1       12.80       14.46      1.19 o
  -6   2   1      159.10      152.71      2.84 o
  -5   2   1      187.26      197.63      2.38 o
  -4   2   1      323.97      330.75      3.30 o
  -3   2   1     3567.10     3953.94     32.71 o
  -2   2   1      953.31     1062.67      9.00 o
  -1   2   1      327.24      388.82      3.21 o
   0   2   1     1120.91     1162.42      9.12 o
   1   2   1     3240.19     3267.49     25.25 o
   2   2   1      146.61      129.02      1.64 o
   3   2   1      651.22      634.55     11.30 o
   4   2   1        0.36        1.26      1.50 o
   5   2   1        0.18       -0.51      0.92 o
   6   2   1      128.64      140.12      4.66 o
   7   2   1       55.89       57.13      3.22 o
   8   2   1        1.30        0.20      2.13 o
   9   2   1        2.01        5.96      2.76 o
  10   2   1        1.37        5.11      2.90 o
  -9   3   1       28.06       38.68      3.65 o
  -8   3   1        1.20        0.35      1.00 o
  -7   3   1        0.37       -0.86      0.86 o
  -6   3   1        0.98        0.21      0.83 o
  -5   3   1        1.57        0.22      0.53 o
  -4   3   1        1.79        3.11      0.44 o
  -3   3   1      609.72      684.17      6.40 o
  -2   3   1       42.17       65.84      1.07 o
  -1   3   1      700.30      712.28     10.45 o
   0   3   1       91.88      117.48      1.34 o
   1   3   1     1981.73     1840.00     15.10 o
   2   3   1        6.95       11.15      0.34 o
   3   3   1       29.09       26.93      0.76 o
   4   3   1      520.92      546.05     10.08 o
   5   3   1       88.02      113.63      3.09 o
   6   3   1       11.38        9.62      1.57 o
   7   3   1        0.60        0.01      2.66 o
   8   3   1        0.31       -0.58      1.53 o
   9   3   1        9.73       11.14      3.10 o
  10   3   1        0.61       -2.04      2.73 o
  -8   4   1        5.58        4.18      1.27 o
  -7   4   1        0.72       -0.84      1.26 o
  -6   4   1       22.64       23.53      1.08 o
  -5   4   1        0.97       -0.55      0.55 o
  -4   4   1        8.66        6.72      0.59 o
  -3   4   1        0.01        0.53      0.42 o
  -2   4   1        9.10       17.53      0.86 o
  -1   4   1      489.61      533.69      5.40 o
   0   4   1      233.96      238.38      2.20 o
   1   4   1      147.89      163.62      1.59 o
   2   4   1       37.28       38.90      0.71 o
   3   4   1      321.14      286.57      2.70 o
   4   4   1        8.52        9.77      0.52 o
   5   4   1        2.02        5.18      0.99 o
   6   4   1        0.00       -0.88      0.88 o
   7   4   1       20.47       16.74      2.11 o
   8   4   1        9.47        5.44      1.95 o
   9   4   1        0.33       -1.50      3.15 o
  -8   5   1       49.86       58.62      2.61 o
  -7   5   1        5.25        2.61      0.98 o
  -6   5   1       18.20       13.44      1.04 o
  -5   5   1      214.54      194.64      3.19 o
  -4   5   1       16.11       13.83      0.78 o
  -3   5   1      309.95      302.69      3.80 o
  -2   5   1        6.62        4.98      0.56 o
  -1   5   1      274.44      270.50      3.09 o
   0   5   1      130.23      124.49      1.71 o
   1   5   1       68.07       76.55      1.08 o
   2   5   1      224.52      238.80      2.57 o
   3   5   1     1308.01     1295.63     13.59 o
   4   5   1      188.47      177.34      2.02 o
   5   5   1      106.53      107.14      1.90 o
   6   5   1      174.01      192.29      4.12 o
   7   5   1       40.97       31.53      3.96 o
   8   5   1       65.43       64.98      5.77 o
   9   5   1        0.58        0.41      3.32 o
  -7   6   1        4.72        4.60      1.23 o
  -6   6   1       34.65       37.75      1.55 o
  -5   6   1      174.74      166.76      3.03 o
  -4   6   1      199.01      226.94      3.27 o
  -3   6   1        3.11        5.33      0.71 o
  -2   6   1      504.83      543.84      8.29 o
  -1   6   1      592.38      591.91      6.18 o
   0   6   1       16.81       13.51      0.66 o
   1   6   1      254.25      249.12      2.71 o
   2   6   1      414.57      399.41      4.39 o
   3   6   1        0.46       -0.01      0.40 o
   4   6   1       60.95       53.72      1.12 o
   5   6   1       98.19       97.42      1.88 o
   6   6   1       64.61       67.02      1.59 o
   7   6   1       75.54       86.47      2.71 o
   8   6   1        0.25        0.32      2.89 o
   9   6   1        1.11        6.72      3.82 o
  -7   7   1        0.27       -0.80      1.10 o
  -6   7   1       11.97       11.65      1.31 o
  -5   7   1        0.01       -0.69      0.76 o
  -4   7   1      138.78      118.21      2.53 o
  -3   7   1        0.01        0.02      0.64 o
  -2   7   1        2.33        1.54      0.62 o
  -1   7   1      231.99      257.82      3.24 o
   0   7   1      142.75      132.79      2.49 o
   1   7   1       87.55       85.89      1.55 o
   2   7   1      441.70      422.61      4.72 o
   3   7   1      192.26      205.09      2.88 o
   4   7   1      347.81      343.42      3.74 o
   5   7   1      289.97      307.35      3.66 o
   6   7   1        0.17        1.59      0.91 o
   7   7   1       38.60       40.71      2.15 o
   8   7   1       11.32       11.26      2.50 o
   9   7   1       18.52       27.86      4.74 o
  -6   8   1        0.37        1.01      1.16 o
  -5   8   1        0.13        1.64      0.95 o
  -4   8   1       69.92       60.79      2.00 o
  -3   8   1      107.57      116.48      2.56 o
  -2   8   1        0.00        0.94      0.73 o
  -1   8   1       51.63       49.82      1.56 o
   0   8   1      759.10      739.06      7.75 o
   1   8   1       77.78       77.83      1.61 o
   2   8   1      286.13      268.50      3.99 o
   3   8   1      742.79      772.06      9.82 o
   4   8   1      104.18      109.96      1.95 o
   5   8   1       89.34       94.34      1.96 o
   6   8   1       14.63       10.32      1.64 o
   7   8   1       57.71       64.62      3.68 o
   8   8   1        2.72        1.68      1.74 o
   9   8   1       16.24       21.28      3.98 o
  -5   9   1       37.84       33.75      1.95 o
  -4   9   1        4.99        4.29      1.23 o
  -3   9   1       70.60       75.02      2.27 o
  -2   9   1      257.22      243.17      4.07 o
  -1   9   1        5.32        4.54      1.00 o
   0   9   1       18.58       22.92      1.31 o
   1   9   1       77.50       83.05      2.12 o
   2   9   1       16.38       13.86      1.15 o
   3   9   1       65.05       65.76      1.93 o
   4   9   1       51.71       39.73      1.78 o
   5   9   1        0.34       -0.83      0.83 o
   6   9   1       49.00       44.63      2.00 o
   7   9   1       69.82       74.83      3.18 o
   8   9   1       13.51       16.14      5.23 o
  -5  10   1       35.54       36.81      4.18 o
  -4  10   1       33.17       27.94      2.22 o
  -3  10   1        1.93        3.97      1.30 o
  -2  10   1       25.37       26.16      1.75 o
  -1  10   1       35.44       34.46      1.88 o
   0  10   1      104.38      115.50      2.76 o
   1  10   1       84.61       86.21      2.30 o
   2  10   1       27.14       30.63      1.44 o
   3  10   1        0.68       -0.87      0.87 o
   4  10   1        0.07       -0.12      1.03 o
   5  10   1        3.07        2.29      1.02 o
   6  10   1       13.91       11.20      1.49 o
   7  10   1       35.05       40.73      5.81 o
  -3  11   1        0.18        0.24      1.30 o
  -2  11   1        5.10        1.53      1.35 o
  -1  11   1        3.65        3.38      1.26 o
   0  11   1        4.71        0.59      1.09 o
   1  11   1       27.32       26.08      1.58 o
   2  11   1       21.44       18.88      1.48 o
   3  11   1        1.51       -0.20      1.25 o
   4  11   1        9.99        8.66      1.60 o
   5  11   1        0.12       -0.59      1.30 o
   6  11   1        4.83        3.60      1.43 o
   7  11   1        7.10        8.50      4.86 o
  -2  12   1       21.16       23.55      2.00 o
  -1  12   1        6.82        5.83      1.50 o
   0  12   1        0.04       -1.28      1.28 o
   1  12   1        1.94        2.52      1.26 o
   2  12   1        2.02        1.67      1.26 o
   3  12   1        1.44       -1.06      1.36 o
   4  12   1        0.60       -1.28      1.28 o
   5  12   1        2.45        2.77      1.62 o
   1  13   1       10.67        9.72      1.76 o
   2  13   1        0.12       -1.51      1.60 o
   3  13   1       13.79       18.84      2.61 o
  -4 -11   2        0.45        0.84      1.43 o
  -3 -11   2        1.08        2.19      1.75 o
  -2 -11   2       70.47       72.08      2.54 o
  -1 -11   2        1.29        0.59      1.19 o
   0 -11   2        7.40        5.54      1.52 o
   1 -11   2        0.11        0.12      1.37 o
  -6 -10   2        4.96        4.90      1.81 o
  -5 -10   2        3.04        0.47      1.67 o
  -4 -10   2        0.91        0.22      1.28 o
  -3 -10   2        4.70        6.03      1.21 o
  -2 -10   2       23.61       23.94      1.44 o
  -1 -10   2        6.57        7.00      1.26 o
   0 -10   2        7.99        7.62      1.29 o
   1 -10   2       29.83       35.24      2.35 o
   2 -10   2       12.31        9.99      2.49 o
   3 -10   2        2.49       -1.97      2.25 o
  -7  -9   2       77.54       79.99      4.30 o
  -6  -9   2        4.81        3.77      1.58 o
  -5  -9   2        0.31       -1.38      1.38 o
  -4  -9   2        2.03        2.83      1.17 o
  -3  -9   2        0.09       -0.74      0.81 o
  -2  -9   2       21.66       24.66      1.33 o
  -1  -9   2       30.33       35.77      1.64 o
   0  -9   2       86.63       92.45      2.50 o
   1  -9   2        0.54       -0.21      1.06 o
   2  -9   2       24.28       18.41      1.63 o
   3  -9   2        0.12        1.32      1.21 o
   4  -9   2        2.22        0.98      1.52 o
  -7  -8   2       28.38       24.66      2.64 o
  -6  -8   2        2.29        4.39      1.38 o
  -5  -8   2        5.28        5.10      1.35 o
  -4  -8   2       32.62       31.49      1.96 o
  -3  -8   2      175.59      172.31      2.89 o
  -2  -8   2        0.88        1.43      0.77 o
  -1  -8   2      301.52      298.07      6.42 o
   0  -8   2      436.56      409.86      5.88 o
   1  -8   2       73.06       74.52      2.42 o
   2  -8   2       52.30       59.03      2.84 o
   3  -8   2       79.48       79.60      2.75 o
   4  -8   2        0.00       -1.05      1.05 o
   5  -8   2        0.57        2.00      1.25 o
  -8  -7   2       13.88       12.21      2.18 o
  -7  -7   2        2.30        1.10      3.05 o
  -6  -7   2       25.63       25.55      2.41 o
  -5  -7   2       53.18       54.35      1.98 o
  -4  -7   2       19.79       18.59      1.31 o
  -3  -7   2        7.34        6.04      0.81 o
  -2  -7   2       82.66       71.86      1.75 o
  -1  -7   2        8.05        9.75      0.85 o
   0  -7   2        1.13        0.49      0.68 o
   1  -7   2       21.49       27.79      1.19 o
   2  -7   2        1.52        1.17      0.82 o
   3  -7   2       28.50       28.54      1.40 o
   4  -7   2       80.44       65.98      2.05 o
   5  -7   2        9.34       10.27      1.31 o
   6  -7   2        1.93        1.98      1.55 o
  -8  -6   2        0.58        0.28      1.60 o
  -7  -6   2       28.59       29.44      4.89 o
  -6  -6   2       34.68       28.40      2.26 o
  -5  -6   2       22.87       22.98      1.98 o
  -4  -6   2       17.69       16.41      0.99 o
  -3  -6   2       80.42       84.67      1.70 o
  -2  -6   2      163.49      158.22      2.52 o
  -1  -6   2       89.73       97.18      2.34 o
   0  -6   2       86.67       63.41      1.52 o
   1  -6   2       81.51       77.24      1.70 o
   2  -6   2        1.81        0.61      0.70 o
   3  -6   2       67.07       72.66      1.94 o
   4  -6   2        4.17        1.34      0.93 o
   5  -6   2        7.21        4.66      1.05 o
   6  -6   2        0.43       -0.35      1.17 o
   7  -6   2        0.36       -1.59      1.69 o
  -9  -5   2       17.71       16.72      2.16 o
  -8  -5   2        0.42        0.10      1.62 o
  -7  -5   2        1.31        1.54      1.43 o
  -6  -5   2        2.53        0.47      1.27 o
  -5  -5   2        0.42       -0.73      0.73 o
  -4  -5   2       23.29       20.73      0.84 o
  -3  -5   2      129.70      119.86      1.93 o
  -2  -5   2        0.65        3.63      0.61 o
  -1  -5   2       28.11       23.43      0.88 o
   0  -5   2      111.64       96.74      1.95 o
   1  -5   2      230.01      233.08      3.51 o
   2  -5   2        1.29        0.86      0.53 o
   3  -5   2        0.91        1.11      0.65 o
   4  -5   2       96.04       91.40      2.33 o
   5  -5   2       32.80       28.50      1.69 o
   6  -5   2        1.31       -0.89      0.89 o
   7  -5   2        4.00        1.42      1.09 o
   8  -5   2       93.98      102.33      3.42 o
  -9  -4   2        2.56        1.64      1.57 o
  -8  -4   2        4.58        7.35      2.31 o
  -7  -4   2       20.23       23.30      2.81 o
  -6  -4   2       50.90       43.91      1.87 o
  -5  -4   2        1.25       -0.55      0.55 o
  -4  -4   2       94.14      105.42      1.92 o
  -3  -4   2      101.36       86.34      1.66 o
  -2  -4   2      245.72      241.32      2.89 o
  -1  -4   2      126.26      112.59      1.96 o
   0  -4   2     1411.52     1462.67     16.79 o
   1  -4   2      506.11      493.25      9.92 o
   2  -4   2      648.77      636.03      7.82 o
   3  -4   2      218.49      222.00      3.32 o
   4  -4   2        3.70        6.01      0.75 o
   5  -4   2      102.34       94.96      2.68 o
   6  -4   2       36.94       39.23      1.74 o
   7  -4   2        3.69        5.21      1.22 o
   8  -4   2        6.17        5.76      2.01 o
  -9  -3   2        1.29        1.86      1.10 o
  -8  -3   2       17.75       15.08      3.24 o
  -7  -3   2       36.86       30.98      1.97 o
  -6  -3   2       37.82       38.79      1.33 o
  -5  -3   2       46.56       39.89      1.16 o
  -4  -3   2      248.46      278.11      3.73 o
  -3  -3   2      404.42      444.36      5.10 o
  -2  -3   2     2125.47     2168.66     21.06 o
  -1  -3   2       78.30       63.91      1.13 o
   0  -3   2     1513.81     1436.76     16.37 o
   1  -3   2       91.76      102.64      1.98 o
   2  -3   2      546.19      588.63      7.15 o
   3  -3   2       15.68       19.89      0.95 o
   4  -3   2       24.83       27.33      1.07 o
   5  -3   2      226.56      213.89      3.59 o
   6  -3   2        7.78        8.22      1.56 o
   7  -3   2        5.96        5.98      1.44 o
   8  -3   2        3.28        5.05      1.59 o
  -9  -2   2        0.32       -0.38      1.55 o
  -8  -2   2       68.12       73.73      3.53 o
  -7  -2   2      116.73      118.18      8.96 o
  -6  -2   2       23.49       22.34      1.28 o
  -5  -2   2      195.66      208.68      2.91 o
  -4  -2   2       15.47       13.77      0.51 o
  -3  -2   2      166.64      168.36      1.97 o
  -2  -2   2      209.86      198.87      2.27 o
  -1  -2   2     1723.42     1803.32     18.67 o
   0  -2   2      597.06      584.08      6.30 o
   1  -2   2      317.98      310.28      4.07 o
   2  -2   2      125.75      112.33      1.77 o
   3  -2   2        0.04        0.07      0.37 o
   4  -2   2      136.01      152.68      2.28 o
   5  -2   2       72.23       71.34      1.38 o
   6  -2   2      309.54      318.23      5.91 o
   7  -2   2       98.81      106.02      3.70 o
   8  -2   2        1.03       -1.23      1.24 o
   9  -2   2        4.23       -0.06      1.49 o
  -9  -1   2        8.43        5.34      1.08 o
  -8  -1   2       40.18       42.19      2.14 o
  -7  -1   2       44.43       38.91      2.66 o
  -6  -1   2        0.72       -0.24      0.62 o
  -5  -1   2       22.13       20.12      0.97 o
  -4  -1   2        2.55        1.00      0.31 o
  -3  -1   2      370.92      340.25      3.64 o
  -2  -1   2        1.57        1.44      0.22 o
  -1  -1   2    14977.92    14743.99    125.14 o
   0  -1   2       90.47       65.91      1.04 o
   1  -1   2      878.41      794.10      8.32 o
   2  -1   2      110.35      116.42      1.54 o
   3  -1   2      108.18      104.01      2.90 o
   4  -1   2        1.21       -0.06      0.29 o
   5  -1   2        3.37        3.69      0.56 o
   6  -1   2      243.55      257.31      6.28 o
   7  -1   2        5.88        1.49      2.56 o
   8  -1   2        1.66        0.77      1.27 o
   9  -1   2        0.52        0.26      1.40 o
  -9   0   2        0.13       -1.24      1.24 o
  -8   0   2        1.25        0.27      0.89 o
  -7   0   2       64.06       73.39      2.17 o
  -6   0   2        4.81        0.49      1.00 o
  -5   0   2      113.69      103.20      1.71 o
  -4   0   2       62.17       61.78      1.06 o
  -3   0   2      217.93      253.55      2.72 o
  -2   0   2       49.85       53.16      0.76 o
  -1   0   2      678.68      639.98      5.27 o
   0   0   2     2997.24     2850.69     37.60 o
   1   0   2      702.35      764.91      7.37 o
   2   0   2     2559.40     2732.08     27.81 o
   3   0   2      138.76      142.96      1.88 o
   4   0   2      716.92      743.32      9.82 o
   5   0   2      265.39      267.93      3.94 o
   6   0   2        0.69        0.39      0.90 o
   7   0   2       69.08       73.52      2.74 o
   8   0   2       35.83       30.81      2.02 o
   9   0   2        2.30       -0.03      2.38 o
  -9   1   2       16.57       11.46      1.41 o
  -8   1   2        1.74        1.14      0.89 o
  -7   1   2       42.63       50.99      2.15 o
  -6   1   2       97.10       96.11      2.07 o
  -5   1   2      127.88      140.53      2.19 o
  -4   1   2      619.53      671.80      6.67 o
  -3   1   2     1096.12     1211.48     11.26 o
  -2   1   2      193.61      201.19      1.81 o
  -1   1   2       33.30       32.63      0.52 o
   0   1   2     1340.64     1294.40     10.55 o
   1   1   2     2388.88     2356.22     20.79 o
   2   1   2     3112.56     3160.85     39.42 o
   3   1   2      998.55     1041.16     21.62 o
   4   1   2      300.79      275.81      6.81 o
   5   1   2       77.51       72.09      4.10 o
   6   1   2       15.91       15.14      2.38 o
   7   1   2      146.26      147.14      7.09 o
   8   1   2        5.93        3.50      2.32 o
   9   1   2        0.00        3.04      2.52 o
  10   1   2        2.88        0.87      2.75 o
  -9   2   2        1.95        2.95      1.31 o
  -8   2   2       11.92       12.01      2.82 o
  -7   2   2        2.87        4.43      0.97 o
  -6   2   2      464.23      471.87      6.76 o
  -5   2   2       44.66       42.33      1.07 o
  -4   2   2       52.52       49.21      1.10 o
  -3   2   2      395.24      463.50      4.42 o
  -2   2   2      144.17      167.61      1.60 o
  -1   2   2       44.96       62.75      0.79 o
   0   2   2      127.87      113.42      1.34 o
   1   2   2      622.44      590.30      4.46 o
   2   2   2     1540.13     1630.81     15.29 o
   3   2   2      185.96      178.60      3.74 o
   4   2   2      847.32      873.65     22.39 o
   5   2   2      159.06      145.66      4.47 o
   6   2   2       14.64       16.20      1.81 o
   7   2   2       54.64       57.90      4.28 o
   8   2   2       11.58       10.52      2.72 o
   9   2   2        0.00       -0.29      2.29 o
  10   2   2        3.68        2.29      2.73 o
  -9   3   2       12.30       11.68      3.67 o
  -8   3   2        1.99        1.05      1.05 o
  -7   3   2       34.78       36.94      1.81 o
  -6   3   2        6.39        8.37      0.79 o
  -5   3   2        0.46        0.59      0.43 o
  -4   3   2      193.17      212.34      2.55 o
  -3   3   2       60.03       46.76      0.93 o
  -2   3   2     1186.01     1362.88     11.53 o
  -1   3   2      163.91      173.77      1.87 o
   0   3   2     2266.26     2339.69     19.15 o
   1   3   2      412.11      355.99      3.03 o
   2   3   2       29.91       24.91      0.45 o
   3   3   2      479.84      499.33      6.43 o
   4   3   2       65.85       65.34      2.08 o
   5   3   2      121.84      132.81      4.22 o
   6   3   2       39.00       37.37      2.43 o
   7   3   2       37.37       33.84      2.59 o
   8   3   2        8.16        8.29      1.97 o
   9   3   2        2.60        6.46      2.78 o
  10   3   2        0.25       -2.06      2.47 o
  -8   4   2        6.12        7.14      1.33 o
  -7   4   2       17.58       20.33      1.51 o
  -6   4   2       11.61       11.99      0.90 o
  -5   4   2        5.53        4.79      0.65 o
  -4   4   2        5.68        5.39      0.52 o
  -3   4   2      514.56      555.65      5.40 o
  -2   4   2      631.15      739.24      6.52 o
  -1   4   2      557.37      569.93      5.87 o
   0   4   2      281.19      288.39      2.57 o
   1   4   2     1781.66     1831.27     15.09 o
   2   4   2       23.76       23.88      0.60 o
   3   4   2      424.27      381.76      3.35 o
   4   4   2       18.11       20.56      0.60 o
   5   4   2       47.28       58.38      2.22 o
   6   4   2        0.41        1.04      1.18 o
   7   4   2        0.87       -0.51      1.30 o
   8   4   2        6.04        7.23      1.97 o
   9   4   2       24.24       18.55      4.85 o
  10   4   2        1.63       -1.30      2.79 o
  -8   5   2       12.09       15.31      1.89 o
  -7   5   2        4.33        1.24      1.33 o
  -6   5   2        1.73        0.41      0.75 o
  -5   5   2        4.79        2.83      0.78 o
  -4   5   2      261.17      254.03      3.16 o
  -3   5   2       25.28       30.87      0.97 o
  -2   5   2      123.33      125.94      1.80 o
  -1   5   2       40.74       43.85      0.99 o
   0   5   2        0.46        1.27      0.32 o
   1   5   2     1112.18     1251.70     13.80 o
   2   5   2      126.71      152.77      1.77 o
   3   5   2       73.19       52.12      1.61 o
   4   5   2        5.95        6.85      0.45 o
   5   5   2        9.65       11.62      0.60 o
   6   5   2        0.66        1.03      1.02 o
   7   5   2        7.87        6.13      2.06 o
   8   5   2        7.00        6.03      2.60 o
   9   5   2        4.38        2.21      3.25 o
  10   5   2        0.09       -3.58      3.58 o
  -7   6   2       13.94       15.98      1.64 o
  -6   6   2        0.03       -0.71      0.76 o
  -5   6   2        5.14        5.91      0.94 o
  -4   6   2       25.88       22.64      1.14 o
  -3   6   2       37.70       33.40      1.20 o
  -2   6   2       19.66       21.51      0.91 o
  -1   6   2       15.50       14.29      0.70 o
   0   6   2       64.97       66.44      1.16 o
   1   6   2       87.11       71.31      1.16 o
   2   6   2      982.88      989.89      9.89 o
   3   6   2      143.58      156.31      2.45 o
   4   6   2       52.86       56.48      0.99 o
   5   6   2        0.63       -0.21      0.47 o
   6   6   2       16.87       18.54      1.02 o
   7   6   2        7.62        8.82      1.93 o
   8   6   2        6.50        6.97      3.12 o
   9   6   2       85.17       85.32      7.02 o
  -7   7   2        0.14       -1.25      1.25 o
  -6   7   2        0.62       -0.95      0.95 o
  -5   7   2        1.10       -0.43      0.75 o
  -4   7   2      250.47      229.20      3.41 o
  -3   7   2        1.87        1.92      0.75 o
  -2   7   2       45.88       50.20      1.64 o
  -1   7   2       53.08       59.17      1.74 o
   0   7   2      197.33      187.66      3.50 o
   1   7   2      542.17      576.40      5.59 o
   2   7   2      390.53      352.52      4.67 o
   3   7   2       27.99       30.99      0.94 o
   4   7   2       71.97       63.83      1.28 o
   5   7   2       14.02       12.11      0.67 o
   6   7   2      324.60      328.46      5.37 o
   7   7   2        6.15        5.20      2.13 o
   8   7   2       62.55       67.10      3.64 o
   9   7   2      110.16      119.01      8.29 o
  -6   8   2        3.42        2.59      1.38 o
  -5   8   2        0.01        0.17      0.87 o
  -4   8   2        2.12        0.26      0.78 o
  -3   8   2       38.66       45.62      1.72 o
  -2   8   2       58.55       63.89      1.71 o
  -1   8   2       42.46       40.56      1.33 o
   0   8   2        9.99        5.86      0.71 o
   1   8   2      182.56      188.52      2.51 o
   2   8   2       62.47       63.76      1.70 o
   3   8   2      265.15      275.26      4.04 o
   4   8   2      636.27      618.13      6.30 o
   5   8   2        0.44        0.87      0.73 o
   6   8   2        6.95        7.96      1.17 o
   7   8   2       89.09       91.08      2.51 o
   8   8   2        0.02       -1.42      1.42 o
   9   8   2       60.92       68.34      3.46 o
  -6   9   2        0.61        1.93      1.52 o
  -5   9   2        0.03        0.75      1.17 o
  -4   9   2       74.43       88.19      3.07 o
  -3   9   2       88.49       95.68      2.47 o
  -2   9   2        1.16       -0.48      0.88 o
  -1   9   2      494.50      521.89      6.43 o
   0   9   2      203.02      187.36      3.50 o
   1   9   2      186.02      190.29      3.30 o
   2   9   2      419.29      388.44      8.21 o
   3   9   2       93.93       98.76      2.20 o
   4   9   2       40.51       35.17      1.40 o
   5   9   2       44.91       52.38      1.72 o
   6   9   2        0.01        0.69      0.92 o
   7   9   2       59.31       61.71      2.71 o
   8   9   2        4.30        3.92      1.29 o
  -5  10   2        5.72        7.31      1.73 o
  -4  10   2        1.99        1.71      1.92 o
  -3  10   2       92.24       98.34      3.73 o
  -2  10   2       61.56       65.36      2.87 o
  -1  10   2       77.10       75.92      2.25 o
   0  10   2      785.22      759.20      9.86 o
   1  10   2        1.52        0.23      0.86 o
   2  10   2       27.79       23.87      2.14 o
   3  10   2        2.26        3.97      0.93 o
   4  10   2       13.34       10.42      1.18 o
   5  10   2        0.36       -0.88      0.88 o
   6  10   2        0.52       -0.90      1.13 o
   7  10   2        1.20       -0.79      1.64 o
   8  10   2        3.19        1.70      3.67 o
  -4  11   2        0.10       -0.23      1.47 o
  -3  11   2        0.11       -1.11      1.25 o
  -2  11   2        1.60        1.65      1.27 o
  -1  11   2        5.26        5.95      1.33 o
   0  11   2        5.71        4.68      1.15 o
   1  11   2        8.32        9.28      1.21 o
   2  11   2       23.66       29.39      1.75 o
   3  11   2       12.58       10.13      1.47 o
   4  11   2      187.45      207.75      6.61 o
   5  11   2       44.02       46.28      2.32 o
   6  11   2        0.08       -0.97      1.31 o
   7  11   2        4.17        4.17      2.30 o
  -2  12   2        0.93        0.38      1.33 o
  -1  12   2        8.63        5.22      1.72 o
   0  12   2        0.72       -1.20      1.20 o
   1  12   2       17.94       11.95      2.37 o
   2  12   2        9.14        7.19      1.29 o
   3  12   2        0.34       -1.23      1.23 o
   4  12   2        7.01        4.79      1.35 o
   5  12   2        1.52        0.23      1.46 o
   6  12   2        1.59        0.07      1.74 o
   0  13   2        8.10        7.67      1.60 o
   1  13   2        0.89       -1.32      1.32 o
   2  13   2        1.07        0.00      1.53 o
   3  13   2       29.41       26.88      2.15 o
   4  13   2        1.21        1.29      1.40 o
  -2 -11   3        1.41       -1.31      1.34 o
  -1 -11   3       13.21        9.92      1.46 o
   0 -11   3        2.78        3.57      1.84 o
  -5 -10   3        3.80        2.52      1.81 o
  -4 -10   3       11.30       10.24      1.66 o
  -3 -10   3       11.19       11.29      1.42 o
  -2 -10   3       15.43       13.18      1.35 o
  -1 -10   3       61.73       58.79      2.31 o
   0 -10   3       56.39       62.22      2.70 o
   1 -10   3        2.80        2.20      1.35 o
   2 -10   3       11.85       10.45      1.66 o
  -6  -9   3        0.02       -1.56      2.68 o
  -5  -9   3       29.20       24.40      2.21 o
  -4  -9   3        8.60        5.28      1.42 o
  -3  -9   3        0.03       -1.02      1.02 o
  -2  -9   3        0.34       -0.84      0.92 o
  -1  -9   3       15.89       12.73      1.22 o
   0  -9   3        1.18        2.67      1.15 o
   1  -9   3       16.56       18.60      1.66 o
   2  -9   3        1.94        0.10      1.22 o
   3  -9   3       37.60       35.67      2.12 o
   4  -9   3        0.21       -0.81      1.56 o
  -7  -8   3       13.82       16.52      2.62 o
  -6  -8   3       14.91       13.50      2.36 o
  -5  -8   3       18.18       23.44      1.65 o
  -4  -8   3        4.18        2.64      1.10 o
  -3  -8   3       11.18        9.51      1.01 o
  -2  -8   3       27.25       29.61      1.34 o
  -1  -8   3       27.73       31.88      1.52 o
   0  -8   3       16.87       23.29      1.41 o
   1  -8   3        0.50       -0.26      1.03 o
   2  -8   3        6.61        3.42      1.15 o
   3  -8   3       44.85       48.31      2.20 o
   4  -8   3        5.56        2.06      1.50 o
   5  -8   3        0.65        1.30      1.51 o
  -7  -7   3        1.76        0.80      1.74 o
  -6  -7   3       27.97       24.68      3.57 o
  -5  -7   3       16.89       18.11      1.43 o
  -4  -7   3        0.21        0.04      0.96 o
  -3  -7   3       21.01       25.41      1.16 o
  -2  -7   3       14.95        8.87      0.92 o
  -1  -7   3      149.42      136.93      2.73 o
   0  -7   3       25.98       19.38      1.22 o
   1  -7   3        8.50        9.19      0.94 o
   2  -7   3      122.23      110.42      3.07 o
   3  -7   3       15.47       14.11      1.25 o
   4  -7   3        9.26       13.80      1.42 o
   5  -7   3       47.82       49.49      2.27 o
   6  -7   3        2.93        3.74      1.54 o
  -8  -6   3        4.04        1.64      2.71 o
  -7  -6   3        5.84        7.00      1.81 o
  -6  -6   3       48.46       51.98      3.07 o
  -5  -6   3        3.48        1.39      1.16 o
  -4  -6   3       57.94       53.15      1.94 o
  -3  -6   3      290.66      302.49      4.06 o
  -2  -6   3        1.75        2.61      0.73 o
  -1  -6   3       42.40       38.68      1.35 o
   0  -6   3       60.80       50.63      1.66 o
   1  -6   3        0.23       -0.69      0.71 o
   2  -6   3        7.52       11.62      1.03 o
   3  -6   3       10.10        6.66      1.06 o
   4  -6   3        2.39        0.11      1.01 o
   5  -6   3        1.57        1.36      1.24 o
   6  -6   3        0.81       -1.55      1.59 o
   7  -6   3       12.63       10.45      1.58 o
  -8  -5   3        2.78        0.71      4.02 o
  -7  -5   3       12.59       15.48      2.02 o
  -6  -5   3       16.45       12.92      1.39 o
  -5  -5   3       14.66       18.48      1.24 o
  -4  -5   3       89.55       87.32      1.93 o
  -3  -5   3       40.39       36.15      1.17 o
  -2  -5   3        2.76       -0.56      0.56 o
  -1  -5   3       22.33       21.42      1.03 o
   0  -5   3      117.69      101.99      2.08 o
   1  -5   3       66.74       69.69      1.75 o
   2  -5   3        1.20        0.57      0.64 o
   3  -5   3        3.78        1.53      0.74 o
   4  -5   3       40.09       38.11      1.72 o
   5  -5   3        1.79        0.77      1.17 o
   6  -5   3        8.03        4.20      1.32 o
   7  -5   3        4.67        2.60      1.42 o
  -8  -4   3        4.11        4.81      1.78 o
  -7  -4   3       15.38       19.15      2.02 o
  -6  -4   3       23.50       23.52      2.09 o
  -5  -4   3        0.76       -0.87      0.87 o
  -4  -4   3       33.16       38.72      1.15 o
  -3  -4   3       19.02       19.63      0.81 o
  -2  -4   3        6.42       11.50      0.76 o
  -1  -4   3      207.70      186.90      2.68 o
   0  -4   3      219.21      252.90      5.34 o
   1  -4   3      315.22      306.76      4.27 o
   2  -4   3       34.89       29.82      1.38 o
   3  -4   3      144.20      155.11      3.00 o
   4  -4   3       73.03       67.25      1.96 o
   5  -4   3       16.14       18.98      1.51 o
   6  -4   3       61.05       58.49      3.21 o
   7  -4   3        0.06       -1.07      1.07 o
   8  -4   3        3.07        4.66      1.84 o
  -9  -3   3        0.16       -0.82      1.19 o
  -8  -3   3       39.12       39.73      2.71 o
  -7  -3   3        4.27        5.29      1.18 o
  -6  -3   3      132.95      143.25      2.79 o
  -5  -3   3      374.01      364.95      5.33 o
  -4  -3   3        0.52       -0.13      0.49 o
  -3  -3   3      205.44      190.14      2.39 o
  -2  -3   3     1397.08     1512.39     14.93 o
  -1  -3   3      651.06      642.01      7.24 o
   0  -3   3       56.94       32.38      1.25 o
   1  -3   3      401.93      423.29      6.05 o
   2  -3   3      421.79      415.16      5.98 o
   3  -3   3      323.29      339.24      5.09 o
   4  -3   3       75.60       87.01      1.81 o
   5  -3   3      893.35      904.74     14.02 o
   6  -3   3       83.71       81.99      2.19 o
   7  -3   3       24.26       22.63      2.08 o
   8  -3   3       10.13       13.18      2.11 o
  -9  -2   3        9.07        5.23      1.27 o
  -8  -2   3       30.00       29.45      4.38 o
  -7  -2   3        0.93        0.24      0.86 o
  -6  -2   3       30.09       33.95      1.34 o
  -5  -2   3      208.77      206.98      2.72 o
  -4  -2   3      307.44      328.77      3.92 o
  -3  -2   3      513.37      524.49      6.56 o
  -2  -2   3     1644.46     1727.89     16.89 o
  -1  -2   3      195.60      201.84      2.62 o
   0  -2   3      506.33      474.73      6.51 o
   1  -2   3      310.80      316.72      4.10 o
   2  -2   3      348.91      329.70      4.27 o
   3  -2   3       47.75       53.80      1.29 o
   4  -2   3        0.13        0.10      0.46 o
   5  -2   3      397.82      397.31      7.51 o
   6  -2   3       12.89       14.55      1.12 o
   7  -2   3       80.58       77.77      3.21 o
   8  -2   3        3.86        2.19      1.42 o
   9  -2   3        1.04       -1.12      1.45 o
  -9  -1   3        0.31       -0.76      1.30 o
  -8  -1   3       19.68       20.41      3.49 o
  -7  -1   3       70.27       67.32      2.59 o
  -6  -1   3       39.30       39.33      1.43 o
  -5  -1   3      230.92      236.67      2.74 o
  -4  -1   3      105.24      113.05      1.69 o
  -3  -1   3       22.83       28.34      0.75 o
  -2  -1   3       55.29       49.83      1.42 o
  -1  -1   3      863.30      858.77      9.31 o
   0  -1   3       93.71      120.21      1.68 o
   1  -1   3      420.01      367.69      4.15 o
   2  -1   3       16.21       11.41      0.55 o
   3  -1   3      439.98      475.57      5.75 o
   4  -1   3      197.85      178.72      2.84 o
   5  -1   3        1.01        1.64      0.51 o
   6  -1   3      460.69      480.80      8.69 o
   7  -1   3        0.16        0.04      1.36 o
   8  -1   3       30.74       37.85      2.41 o
   9  -1   3        0.11       -0.32      1.30 o
  -9   0   3        0.19       -0.71      0.89 o
  -8   0   3       14.80       14.62      1.29 o
  -7   0   3       59.29       59.09      2.17 o
  -6   0   3        4.53        4.05      0.90 o
  -5   0   3       66.25       69.18      1.23 o
  -4   0   3       20.30       19.69      0.67 o
  -3   0   3       91.45       98.04      1.36 o
  -2   0   3        1.32       -0.26      0.26 o
  -1   0   3       79.63       75.60      1.02 o
   0   0   3    10878.99    10913.09    118.66 o
   1   0   3      621.44      635.02      6.75 o
   2   0   3      317.58      305.69      3.44 o
   3   0   3      150.44      137.93      1.94 o
   4   0   3        0.05        0.83      0.36 o
   5   0   3      167.47      174.13      2.87 o
   6   0   3       74.38       69.70      1.92 o
   7   0   3      140.78      144.20      6.76 o
   8   0   3        3.89        3.38      1.23 o
   9   0   3        6.81        4.58      1.39 o
  -9   1   3        0.38       -1.08      1.08 o
  -8   1   3       15.71       13.61      1.36 o
  -7   1   3        0.14       -0.06      0.91 o
  -6   1   3        0.86       -0.70      0.70 o
  -5   1   3       18.84       18.36      0.74 o
  -4   1   3        3.87        3.18      0.51 o
  -3   1   3      695.05      749.39      7.87 o
  -2   1   3      955.44     1013.27     14.77 o
  -1   1   3      569.11      555.88      4.93 o
   0   1   3     1664.75     1693.16     17.64 o
   1   1   3     1931.52     1955.67     23.30 o
   2   1   3       38.61       40.67      0.65 o
   3   1   3      129.78      169.06      1.90 o
   4   1   3      106.91      134.12      2.15 o
   5   1   3       12.52       14.15      0.79 o
   6   1   3       42.64       43.44      1.81 o
   7   1   3      101.54       97.33      2.97 o
   8   1   3        4.23        4.18      2.26 o
   9   1   3        0.82       -0.61      2.24 o
  -9   2   3        0.02       -1.87      1.87 o
  -8   2   3        0.05       -0.35      1.02 o
  -7   2   3       22.61       16.29      1.28 o
  -6   2   3       46.24       52.28      1.66 o
  -5   2   3        8.46        9.54      0.53 o
  -4   2   3        5.61        4.94      0.48 o
  -3   2   3      356.58      404.89      4.24 o
  -2   2   3      633.26      654.14      6.12 o
  -1   2   3     1358.06     1361.59     11.79 o
   0   2   3      301.32      282.36      2.60 o
   1   2   3     1746.12     1623.89     14.00 o
   2   2   3      603.56      657.97      8.21 o
   3   2   3      486.99      517.81      6.35 o
   4   2   3       38.68       61.82      2.49 o
   5   2   3       21.96       24.76      2.26 o
   6   2   3       19.01       18.87      1.89 o
   7   2   3        0.06       -1.52      1.52 o
   8   2   3       15.49       15.18      2.98 o
   9   2   3        3.77        2.13      2.44 o
  10   2   3        0.01        0.05      2.61 o
  -8   3   3        0.42        0.48      1.05 o
  -7   3   3       15.34       15.64      1.31 o
  -6   3   3       12.62       12.99      0.86 o
  -5   3   3       12.63       16.82      0.78 o
  -4   3   3       50.67       58.21      1.16 o
  -3   3   3      117.92      159.83      1.94 o
  -2   3   3     1168.80     1266.38     11.43 o
  -1   3   3      109.18      108.85      1.38 o
   0   3   3      303.85      293.58      2.75 o
   1   3   3      326.98      345.62      3.12 o
   2   3   3        1.80        2.80      0.22 o
   3   3   3      186.56      207.34      2.69 o
   4   3   3        0.04        1.44      0.75 o
   5   3   3      223.93      210.78      5.80 o
   6   3   3        9.95        7.49      1.44 o
   7   3   3        5.78        8.41      1.71 o
   8   3   3        9.17        5.48      1.92 o
   9   3   3        2.02        2.82      2.41 o
  10   3   3       11.77        9.79      3.35 o
  -8   4   3        4.87        4.67      1.46 o
  -7   4   3        0.65        1.69      1.00 o
  -6   4   3       13.40       10.72      0.90 o
  -5   4   3        0.07       -0.56      0.56 o
  -4   4   3        2.32        3.32      0.47 o
  -3   4   3      228.81      262.14      2.70 o
  -2   4   3      625.83      705.45      6.25 o
  -1   4   3      797.13      792.37      7.79 o
   0   4   3      833.58      830.77      6.84 o
   1   4   3      319.37      336.37      4.08 o
   2   4   3     3834.85     3851.55     39.36 o
   3   4   3      609.32      606.02      5.16 o
   4   4   3        0.34        0.21      0.38 o
   5   4   3      447.82      444.43      8.68 o
   6   4   3      102.20       99.47      6.39 o
   7   4   3       52.42       42.42      2.88 o
   8   4   3        4.55        5.53      1.83 o
   9   4   3        2.62        1.27      2.53 o
  10   4   3        0.55        2.38      2.84 o
  -8   5   3        1.99        2.77      1.89 o
  -7   5   3        2.93        2.81      0.96 o
  -6   5   3       37.93       30.76      1.32 o
  -5   5   3       11.26       13.91      0.97 o
  -4   5   3        8.28        6.91      0.68 o
  -3   5   3       30.89       28.14      0.86 o
  -2   5   3      408.45      415.30      4.20 o
  -1   5   3      139.45      135.69      1.86 o
   0   5   3        8.14       15.26      0.57 o
   1   5   3      445.92      463.32      5.56 o
   2   5   3       10.62       14.89      0.53 o
   3   5   3        1.50        4.68      0.35 o
   4   5   3       11.55        9.86      0.47 o
   5   5   3        2.77        2.53      0.96 o
   6   5   3       16.44       17.69      1.57 o
   7   5   3        2.84        1.78      2.06 o
   8   5   3       78.88       81.40      6.64 o
   9   5   3       22.21       24.85      5.71 o
  10   5   3        0.46        0.99      2.20 o
  -7   6   3       27.33       24.42      1.54 o
  -6   6   3        4.53        5.17      0.90 o
  -5   6   3      160.60      126.03      2.54 o
  -4   6   3       74.74       65.41      1.59 o
  -3   6   3        2.12        1.50      0.49 o
  -2   6   3       58.12       59.06      1.24 o
  -1   6   3       10.76        8.87      0.60 o
   0   6   3       89.77       88.52      1.44 o
   1   6   3       62.01       75.09      1.28 o
   2   6   3      559.26      655.93      6.46 o
   3   6   3       83.94       90.77      1.34 o
   4   6   3       21.67       24.00      0.64 o
   5   6   3       32.80       32.78      0.94 o
   6   6   3       13.10       15.96      0.89 o
   7   6   3        0.06       -1.25      2.47 o
   8   6   3       12.53       10.26      2.24 o
   9   6   3       23.63       25.64      4.47 o
  10   6   3        0.56       -1.83      3.50 o
  -7   7   3       30.47       33.99      2.06 o
  -6   7   3        8.66        4.10      1.05 o
  -5   7   3       18.69       26.90      1.32 o
  -4   7   3       23.26       24.67      1.15 o
  -3   7   3       34.02       35.88      1.15 o
  -2   7   3      432.12      432.77      6.35 o
  -1   7   3      197.09      175.96      2.44 o
   0   7   3      224.60      221.74      2.82 o
   1   7   3        0.33       -0.55      0.55 o
   2   7   3      292.58      328.16      4.13 o
   3   7   3        0.78        2.46      0.46 o
   4   7   3        8.24       10.21      0.65 o
   5   7   3      129.89      142.92      2.20 o
   6   7   3       38.22       38.01      1.54 o
   7   7   3        3.23        1.42      1.15 o
   8   7   3        1.26       -2.00      2.00 o
   9   7   3       16.31       18.71      4.57 o
  -6   8   3        0.40       -0.70      1.43 o
  -5   8   3        0.72        0.36      0.96 o
  -4   8   3        7.09        8.78      0.92 o
  -3   8   3       73.85       62.10      1.66 o
  -2   8   3       29.79       35.50      1.22 o
  -1   8   3      206.89      211.00      2.92 o
   0   8   3       39.32       35.20      1.17 o
   1   8   3      160.62      155.33      2.38 o
   2   8   3       80.24       75.47      2.10 o
   3   8   3       17.58       19.89      0.90 o
   4   8   3       99.81       81.32      1.50 o
   5   8   3      165.29      170.15      2.71 o
   6   8   3      364.34      384.88      6.29 o
   7   8   3       73.00       83.87      4.17 o
   8   8   3       52.79       53.86      3.03 o
   9   8   3       12.18       19.96      4.67 o
  -6   9   3       13.04       15.44      2.91 o
  -5   9   3        1.27        0.66      1.14 o
  -4   9   3       38.92       41.03      1.99 o
  -3   9   3        7.76       11.45      1.10 o
  -2   9   3       64.10       56.02      1.70 o
  -1   9   3      247.42      253.62      3.47 o
   0   9   3      486.09      481.25      5.49 o
   1   9   3        1.42        0.12      0.69 o
   2   9   3       84.06       78.35      2.00 o
   3   9   3      326.08      323.38      4.12 o
   4   9   3       72.48       70.38      1.79 o
   5   9   3      169.01      184.41      2.97 o
   6   9   3      480.20      489.62     12.91 o
   7   9   3        0.01        0.71      1.09 o
   8   9   3       29.94       28.33      1.64 o
   9   9   3        4.36       -0.91      3.52 o
  -5  10   3       13.94       11.56      3.40 o
  -4  10   3        1.03        0.27      1.37 o
  -3  10   3        0.08       -1.11      1.11 o
  -2  10   3       38.68       39.64      1.99 o
  -1  10   3        0.03       -0.89      0.89 o
   0  10   3       33.78       34.63      1.65 o
   1  10   3      264.21      268.93      4.87 o
   2  10   3       10.98       12.87      1.21 o
   3  10   3        2.10        4.27      0.86 o
   4  10   3        5.42        3.52      1.12 o
   5  10   3        3.91        4.10      2.03 o
   6  10   3        1.84       -0.35      1.73 o
   7  10   3        7.00        6.40      3.33 o
   8  10   3        0.75       -1.63      1.84 o
  -4  11   3       15.36       16.24      2.05 o
  -3  11   3       24.32       31.34      2.01 o
  -2  11   3       10.47        5.94      1.34 o
  -1  11   3        6.58        4.27      1.30 o
   0  11   3       12.69       14.80      1.54 o
   1  11   3       47.62       41.60      2.01 o
   2  11   3        0.80       -0.75      1.01 o
   3  11   3        2.78        3.36      0.98 o
   4  11   3        1.44        1.83      1.10 o
   5  11   3       14.63       11.77      1.30 o
   6  11   3        0.43        0.04      1.25 o
   7  11   3       17.49       19.25      2.31 o
  -3  12   3       17.92       19.98      2.51 o
  -2  12   3        7.83        7.38      1.53 o
  -1  12   3        4.54        4.75      1.36 o
   0  12   3       14.67       15.73      1.59 o
   1  12   3       43.43       41.54      2.10 o
   2  12   3        6.59        8.31      1.34 o
   3  12   3       50.63       44.55      3.43 o
   4  12   3       20.17       22.68      1.71 o
   5  12   3       26.05       28.87      2.26 o
   6  12   3        3.98        4.27      1.51 o
   7  12   3       14.16       10.24      3.30 o
  -1  13   3        7.07        3.16      1.46 o
   0  13   3        4.17        1.71      1.38 o
   1  13   3        1.20        0.53      1.34 o
   2  13   3        1.56       -0.91      1.44 o
   3  13   3        0.01       -0.83      1.28 o
   4  13   3        0.38       -1.27      1.27 o
   5  13   3        6.01       -0.05      1.62 o
  -3 -10   4        3.50        2.51      1.31 o
  -2 -10   4       17.17       21.07      1.73 o
  -1 -10   4       70.05       84.25      2.51 o
   0 -10   4        1.26        1.47      1.40 o
   1 -10   4        7.69        6.32      1.93 o
  -5  -9   4       10.27       10.59      1.99 o
  -4  -9   4       39.62       37.35      1.81 o
  -3  -9   4        3.37        1.89      1.17 o
  -2  -9   4       26.40       25.13      1.52 o
  -1  -9   4       87.69       91.34      2.46 o
   0  -9   4        7.25        5.82      1.70 o
   1  -9   4        1.26        1.99      1.36 o
   2  -9   4       51.61       56.16      2.82 o
   3  -9   4       15.98       17.04      2.83 o
  -6  -8   4       31.12       36.64      4.21 o
  -5  -8   4       35.06       36.64      2.36 o
  -4  -8   4        8.22        6.31      1.14 o
  -3  -8   4       59.73       55.08      2.18 o
  -2  -8   4       25.76       31.90      1.48 o
  -1  -8   4       16.94       12.42      1.18 o
   0  -8   4       92.49       91.81      2.53 o
   1  -8   4        4.03        3.61      1.21 o
   2  -8   4        0.07       -0.22      1.07 o
   3  -8   4        4.15        1.88      1.26 o
   4  -8   4        0.15        0.78      1.56 o
  -7  -7   4        1.75        0.81      2.25 o
  -6  -7   4        8.14        8.46      2.08 o
  -5  -7   4        2.03        1.28      1.12 o
  -4  -7   4        2.17       -0.23      0.86 o
  -3  -7   4       11.61       13.18      1.03 o
  -2  -7   4        7.58        7.96      0.94 o
  -1  -7   4       18.16       21.90      1.20 o
   0  -7   4       13.77       20.45      1.31 o
   1  -7   4       66.50       73.12      2.19 o
   2  -7   4        0.75       -1.00      1.00 o
   3  -7   4        2.43        1.31      1.18 o
   4  -7   4       40.52       43.17      2.51 o
   5  -7   4        6.76        4.47      1.59 o
  -7  -6   4        0.02       -0.35      1.67 o
  -6  -6   4        1.69        1.74      1.55 o
  -5  -6   4       11.60       14.46      1.59 o
  -4  -6   4        9.81       11.77      1.24 o
  -3  -6   4        3.55        5.00      0.81 o
  -2  -6   4        3.93        0.04      1.05 o
  -1  -6   4        1.07       -0.70      0.70 o
   0  -6   4        8.00        8.58      1.22 o
   1  -6   4       57.00       56.40      1.88 o
   2  -6   4       41.93       34.86      1.70 o
   3  -6   4        1.97        3.18      1.08 o
   4  -6   4       35.02       33.63      2.11 o
   5  -6   4       11.62        8.75      1.56 o
   6  -6   4        0.09       -0.06      1.79 o
  -8  -5   4        2.22        2.88      1.94 o
  -7  -5   4        1.86        1.86      1.69 o
  -6  -5   4       16.05       16.30      1.58 o
  -5  -5   4       32.97       44.04      3.65 o
  -4  -5   4       79.34       67.84      2.10 o
  -3  -5   4        2.05       -0.44      0.64 o
  -2  -5   4        0.74       -0.93      0.93 o
  -1  -5   4      414.35      414.44      5.26 o
   0  -5   4      216.75      191.92      3.22 o
   1  -5   4        2.02       -0.75      0.75 o
   2  -5   4       12.93       11.52      1.02 o
   3  -5   4       14.79       13.71      1.22 o
   4  -5   4       15.79       15.19      1.37 o
   5  -5   4        1.56       -1.16      1.16 o
   6  -5   4        2.25       -0.72      1.58 o
   7  -5   4       14.37       14.45      2.12 o
  -8  -4   4        0.01       -2.03      2.03 o
  -7  -4   4        0.00       -0.24      1.47 o
  -6  -4   4       41.65       42.47      2.10 o
  -5  -4   4       16.63       12.69      1.37 o
  -4  -4   4       18.25       14.84      1.10 o
  -3  -4   4        0.21        0.25      0.90 o
  -2  -4   4        1.99        1.38      0.83 o
  -1  -4   4       70.69       63.92      1.75 o
   0  -4   4       95.67       90.96      2.18 o
   1  -4   4       73.79       71.93      1.98 o
   2  -4   4       51.11       44.49      1.69 o
   3  -4   4       11.57        8.79      1.00 o
   4  -4   4       96.33       98.90      2.48 o
   5  -4   4       19.87       15.51      1.56 o
   6  -4   4        1.97        0.43      1.12 o
   7  -4   4        3.02       -0.32      1.28 o
   8  -4   4        0.04       -2.00      2.00 o
  -8  -3   4        8.99       12.70      2.10 o
  -7  -3   4        1.26       -0.33      1.45 o
  -6  -3   4        4.06        7.42      1.20 o
  -5  -3   4        2.07        0.06      0.83 o
  -4  -3   4       49.20       49.70      1.46 o
  -3  -3   4       31.00       33.52      1.09 o
  -2  -3   4      155.26      179.24      2.62 o
  -1  -3   4        0.02       -0.54      0.54 o
   0  -3   4       11.84       20.92      1.04 o
   1  -3   4       30.39       43.39      1.46 o
   2  -3   4      892.50      884.07     11.88 o
   3  -3   4        3.11        5.48      0.82 o
   4  -3   4        0.05        0.34      0.72 o
   5  -3   4       25.08       28.60      1.60 o
   6  -3   4       17.82       18.61      1.81 o
   7  -3   4        3.90        7.58      1.32 o
   8  -3   4        3.63        7.41      1.79 o
  -8  -2   4        5.45        4.48      1.32 o
  -7  -2   4        1.02       -1.03      1.03 o
  -6  -2   4       73.15       70.63      2.29 o
  -5  -2   4       96.98       95.44      1.74 o
  -4  -2   4      111.08      121.03      1.96 o
  -3  -2   4      184.14      188.69      3.11 o
  -2  -2   4      206.41      201.56      3.03 o
  -1  -2   4        0.02       -0.70      0.70 o
   0  -2   4     1075.53      989.49     12.98 o
   1  -2   4      413.65      407.75      5.84 o
   2  -2   4       95.26      103.87      2.12 o
   3  -2   4       21.87       27.81      1.19 o
   4  -2   4       68.72       71.47      1.60 o
   5  -2   4       19.64       20.20      1.51 o
   6  -2   4      127.27      105.44      2.67 o
   7  -2   4        7.20        9.62      1.63 o
   8  -2   4       31.50       32.51      4.71 o
   9  -2   4        4.19        4.05      3.02 o
  -9  -1   4        5.43        5.54      2.82 o
  -8  -1   4       20.81       23.48      4.21 o
  -7  -1   4        9.53        7.05      1.24 o
  -6  -1   4       12.98       12.21      1.02 o
  -5  -1   4        0.78       -0.01      0.52 o
  -4  -1   4        0.24       -0.40      0.40 o
  -3  -1   4      176.95      176.27      2.23 o
  -2  -1   4        0.77        3.40      0.50 o
  -1  -1   4      137.50      152.83      2.35 o
   0  -1   4     1490.22     1484.32     17.46 o
   1  -1   4      192.71      160.13      2.67 o
   2  -1   4      471.26      452.95      5.94 o
   3  -1   4      316.74      329.48      4.27 o
   4  -1   4        0.02        0.02      0.44 o
   5  -1   4        2.49        2.42      0.49 o
   6  -1   4      686.75      651.60     10.78 o
   7  -1   4        0.26        1.31      1.54 o
   8  -1   4        7.80        6.15      1.56 o
   9  -1   4        5.80        3.67      1.70 o
  -9   0   4        5.83        5.10      1.39 o
  -8   0   4       12.98       12.14      1.47 o
  -7   0   4       86.25       86.46      2.35 o
  -6   0   4        1.29        0.35      0.67 o
  -5   0   4      141.25      139.75      2.04 o
  -4   0   4       68.34       58.82      1.13 o
  -3   0   4       10.34       11.58      0.74 o
  -2   0   4       44.02       44.50      0.91 o
  -1   0   4      129.42       89.06      1.43 o
   0   0   4      335.27      286.29      3.72 o
   1   0   4        2.06        1.00      0.37 o
   2   0   4      271.43      274.53      3.55 o
   3   0   4      281.96      300.06      3.83 o
   4   0   4      177.83      188.07      2.95 o
   5   0   4       29.14       20.99      0.90 o
   6   0   4        0.14       -0.52      0.85 o
   7   0   4       33.48       32.04      2.07 o
   8   0   4       33.53       36.63      2.34 o
   9   0   4       27.92       35.13      2.47 o
  -8   1   4        0.46        1.06      1.87 o
  -7   1   4       63.06       64.95      2.47 o
  -6   1   4      110.38      103.18      2.13 o
  -5   1   4      109.68      117.89      2.01 o
  -4   1   4      250.65      270.89      3.28 o
  -3   1   4      124.86      128.25      1.71 o
  -2   1   4      114.17      118.05      1.71 o
  -1   1   4      480.53      501.88      5.15 o
   0   1   4     1250.91     1260.16     19.14 o
   1   1   4      365.47      333.70      3.80 o
   2   1   4     1126.20     1197.60     12.76 o
   3   1   4       23.91       34.14      0.82 o
   4   1   4      203.47      180.66      2.44 o
   5   1   4      116.60      143.08      2.46 o
   6   1   4       22.46       21.19      1.17 o
   7   1   4        0.00        0.28      0.90 o
   8   1   4       15.55       18.81      1.60 o
   9   1   4       14.32       17.09      3.36 o
  -8   2   4        8.03        8.97      1.38 o
  -7   2   4        3.61        2.77      1.09 o
  -6   2   4       15.12       16.59      1.00 o
  -5   2   4       19.77       20.93      0.90 o
  -4   2   4       26.26       24.91      0.89 o
  -3   2   4     2585.54     2735.16     25.62 o
  -2   2   4      718.73      753.79      7.07 o
  -1   2   4     1032.44     1064.83     10.48 o
   0   2   4     4361.60     4408.74     36.54 o
   1   2   4      994.02      872.06      8.03 o
   2   2   4      565.54      525.19      5.51 o
   3   2   4      559.84      583.31      7.04 o
   4   2   4      660.26      711.82      8.75 o
   5   2   4       62.92       67.98      1.34 o
   6   2   4       18.15       14.47      1.13 o
   7   2   4        7.79        7.09      2.27 o
   8   2   4        5.21        3.50      2.29 o
   9   2   4        0.03       -1.86      2.18 o
  10   2   4        0.09       -1.04      2.61 o
  -8   3   4       27.00       21.58      1.81 o
  -7   3   4        5.15        5.17      1.28 o
  -6   3   4        7.24        5.87      0.88 o
  -5   3   4      103.52      102.08      1.97 o
  -4   3   4      175.73      197.24      2.66 o
  -3   3   4       94.71       84.00      1.29 o
  -2   3   4       60.90       63.84      1.09 o
  -1   3   4      123.43      136.00      1.78 o
   0   3   4      418.20      412.37      3.78 o
   1   3   4     1837.24     1773.62     14.90 o
   2   3   4      149.12      152.97      1.86 o
   3   3   4      189.78      160.45      1.84 o
   4   3   4     1125.99     1239.48     14.84 o
   5   3   4       43.53       34.73      1.70 o
   6   3   4        6.81        5.70      1.41 o
   7   3   4       64.94       70.88      3.60 o
   8   3   4       20.96       16.96      3.12 o
   9   3   4        1.40        2.09      2.38 o
  10   3   4        0.59        0.12      2.52 o
  -8   4   4        0.14        0.47      1.31 o
  -7   4   4        0.38        0.48      0.92 o
  -6   4   4        8.08        8.35      0.88 o
  -5   4   4        8.26       10.86      0.87 o
  -4   4   4      160.51      180.94      2.60 o
  -3   4   4        1.15        0.53      0.47 o
  -2   4   4      125.33      157.64      2.09 o
  -1   4   4      120.70      115.79      1.65 o
   0   4   4      390.74      393.51      4.23 o
   1   4   4      857.00      875.44      7.62 o
   2   4   4        0.75        0.65      0.30 o
   3   4   4       41.67       30.08      0.69 o
   4   4   4      180.34      182.41      2.49 o
   5   4   4        1.13        2.88      0.82 o
   6   4   4       37.69       37.28      2.50 o
   7   4   4       54.72       55.45      3.34 o
   8   4   4       52.10       49.72      3.38 o
   9   4   4       56.29       60.42      5.36 o
  10   4   4        3.25        1.23      2.73 o
  -8   5   4        4.66        4.84      1.52 o
  -7   5   4        0.23        1.45      0.93 o
  -6   5   4        0.05       -0.51      0.73 o
  -5   5   4       32.80       29.57      1.71 o
  -4   5   4       29.16       26.53      1.01 o
  -3   5   4       29.72       25.65      0.86 o
  -2   5   4       59.57       62.48      1.20 o
  -1   5   4      335.56      343.10      3.86 o
   0   5   4        1.62        1.26      0.36 o
   1   5   4     4180.91     4333.11     38.12 o
   2   5   4     2203.94     2284.57     19.92 o
   3   5   4        0.04        0.31      0.28 o
   4   5   4      338.99      360.45      3.70 o
   5   5   4      397.46      403.90      4.97 o
   6   5   4        6.35        8.11      1.32 o
   7   5   4      131.06      135.07      4.94 o
   8   5   4      221.73      207.09      6.81 o
   9   5   4        0.02        0.08      2.43 o
  10   5   4        0.39        6.97      3.02 o
  -7   6   4       22.93       22.97      1.67 o
  -6   6   4        0.11        0.97      0.80 o
  -5   6   4       46.31       38.55      1.52 o
  -4   6   4      105.84       93.05      1.88 o
  -3   6   4       32.70       37.30      1.01 o
  -2   6   4       13.15       16.95      0.83 o
  -1   6   4      219.35      242.97      3.20 o
   0   6   4      484.31      554.77      6.42 o
   1   6   4      160.03      143.76      1.83 o
   2   6   4       25.56       17.78      0.79 o
   3   6   4       31.57       34.20      0.81 o
   4   6   4       43.21       37.99      0.96 o
   5   6   4      203.01      181.27      2.37 o
   6   6   4       28.12       30.35      1.46 o
   7   6   4        0.30       -1.18      1.18 o
   8   6   4       30.69       31.63      2.92 o
   9   6   4        2.90        0.73      1.92 o
  10   6   4        0.23        2.97      2.23 o
  -7   7   4        1.41        1.60      1.37 o
  -6   7   4        0.93        2.93      1.25 o
  -5   7   4        2.71        2.83      0.83 o
  -4   7   4      137.74      125.59      2.32 o
  -3   7   4        0.32        0.15      0.50 o
  -2   7   4      147.97      146.40      2.43 o
  -1   7   4      132.74      134.48      2.23 o
   0   7   4       84.75       77.86      1.63 o
   1   7   4       26.46       17.68      0.71 o
   2   7   4       44.91       35.88      1.17 o
   3   7   4       74.91       68.52      1.23 o
   4   7   4       91.84       96.29      2.21 o
   5   7   4      338.98      341.12      5.03 o
   6   7   4        0.59        0.94      0.77 o
   7   7   4        0.58       -1.02      1.04 o
   8   7   4        9.39        8.42      4.96 o
   9   7   4       17.06       14.97      4.05 o
  -6   8   4        2.85       -0.74      1.89 o
  -5   8   4       19.10       22.51      2.13 o
  -4   8   4        0.31       -0.61      0.85 o
  -3   8   4       86.32       93.22      1.80 o
  -2   8   4        5.93        5.16      0.73 o
  -1   8   4      518.57      489.81      5.92 o
   0   8   4       79.94       79.65      1.72 o
   1   8   4        3.75       -0.11      0.51 o
   2   8   4      200.76      208.26      3.03 o
   3   8   4       74.05       80.55      1.60 o
   4   8   4        0.11       -0.51      0.51 o
   5   8   4        0.87       -0.06      0.69 o
   6   8   4      112.23      118.88      6.86 o
   7   8   4        0.06       -1.39      1.39 o
   8   8   4        0.00       -1.05      1.81 o
   9   8   4        7.84       11.80      3.95 o
  -6   9   4        7.10        5.69      1.63 o
  -5   9   4        6.82        4.89      1.26 o
  -4   9   4       38.65       38.51      1.91 o
  -3   9   4       87.98       83.43      2.31 o
  -2   9   4       14.71       14.74      1.08 o
  -1   9   4      499.49      469.54      5.88 o
   0   9   4       76.46       70.36      1.87 o
   1   9   4        0.16       -0.62      0.62 o
   2   9   4       31.58       22.43      1.10 o
   3   9   4       16.43       18.37      0.99 o
   4   9   4        4.06        2.02      0.70 o
   5   9   4       68.77       67.97      1.76 o
   6   9   4        1.05        8.24      2.26 o
   7   9   4       86.97       86.86      3.25 o
   8   9   4        2.30        1.42      1.05 o
   9   9   4        3.24       -0.06      1.74 o
  -5  10   4        0.27       -1.36      1.36 o
  -4  10   4        1.78        0.54      1.42 o
  -3  10   4        6.15        6.67      1.33 o
  -2  10   4       12.69       13.81      1.49 o
  -1  10   4       97.70      101.73      2.89 o
   0  10   4       13.20       10.93      1.48 o
   1  10   4       56.77       61.21      2.22 o
   2  10   4      131.89      125.83      2.75 o
   3  10   4       65.91       61.30      1.79 o
   4  10   4       46.53       44.46      1.79 o
   5  10   4       54.70       56.97      2.23 o
   6  10   4       17.00       15.27      1.44 o
   7  10   4        6.57        1.66      1.65 o
   8  10   4        0.56       -1.58      1.58 o
  -4  11   4        1.93        0.48      1.52 o
  -3  11   4        9.88       14.63      1.64 o
  -2  11   4        0.22       -1.05      1.09 o
  -1  11   4        1.26        1.10      1.36 o
   0  11   4        0.51       -1.05      1.05 o
   1  11   4       19.15       19.17      1.53 o
   2  11   4        0.04       -0.85      0.85 o
   3  11   4       19.80       15.57      1.19 o
   4  11   4       13.90       13.01      1.46 o
   5  11   4        0.07       -0.95      0.95 o
   6  11   4        3.88        2.63      1.53 o
   7  11   4        7.84        5.08      3.33 o
   8  11   4        0.83       -1.30      1.77 o
  -3  12   4        5.72        6.61      1.83 o
  -2  12   4        5.79        3.25      1.37 o
  -1  12   4        0.13       -0.37      1.17 o
   0  12   4        0.26       -1.13      1.13 o
   1  12   4        3.88        4.87      1.30 o
   2  12   4       19.06       22.26      1.53 o
   3  12   4        5.55        5.54      1.30 o
   4  12   4        2.16        1.07      1.18 o
   5  12   4        2.43        3.88      1.48 o
   6  12   4       22.94       29.18      2.00 o
   7  12   4        0.51       -1.58      3.05 o
  -1  13   4        4.27        3.16      1.44 o
   0  13   4        3.90        3.29      1.44 o
   1  13   4        8.19        5.77      1.45 o
   2  13   4        5.62        3.74      1.26 o
   3  13   4        0.92       -0.55      1.25 o
   4  13   4        4.89        1.54      1.70 o
   5  13   4        0.24       -1.19      1.52 o
   6  13   4        0.91        1.61      1.74 o
   1  14   4       33.28       31.98      3.21 o
   2  14   4        3.70        0.13      1.81 o
   3  14   4        7.79        7.53      1.61 o
  -4  -9   5        1.86        1.94      1.29 o
  -3  -9   5        2.20        2.86      1.29 o
  -2  -9   5       16.54       20.40      1.70 o
  -1  -9   5       15.98       11.56      2.14 o
   0  -9   5       39.22       33.28      1.95 o
   1  -9   5        0.91       -0.49      1.35 o
   2  -9   5        0.06       -1.30      1.30 o
  -5  -8   5        0.20       -0.29      1.59 o
  -4  -8   5        2.22        0.38      1.11 o
  -3  -8   5        6.68        2.81      1.21 o
  -2  -8   5       57.33       57.17      1.99 o
  -1  -8   5       19.75       19.36      1.38 o
   0  -8   5       12.01       12.49      1.56 o
   1  -8   5       53.58       55.83      2.48 o
   2  -8   5       11.54       11.72      1.59 o
   3  -8   5        0.17       -0.84      1.26 o
   4  -8   5        7.69        4.57      1.72 o
  -6  -7   5        9.34        9.17      2.25 o
  -5  -7   5        0.33       -0.20      1.50 o
  -4  -7   5       40.38       41.80      1.78 o
  -3  -7   5       17.40       16.07      1.34 o
  -2  -7   5       19.32       19.35      1.25 o
  -1  -7   5       32.41       26.53      1.41 o
   0  -7   5       36.54       42.65      2.14 o
   1  -7   5        5.61        4.40      1.21 o
   2  -7   5        4.01        4.82      1.27 o
   3  -7   5        0.94        1.06      1.22 o
   4  -7   5       11.87        7.97      1.73 o
   5  -7   5        1.39        3.43      1.62 o
  -7  -6   5        3.14        4.47      2.07 o
  -6  -6   5       10.48        9.50      2.07 o
  -5  -6   5        1.29       -0.40      1.22 o
  -4  -6   5        1.04       -0.83      0.83 o
  -3  -6   5        1.70        2.63      0.84 o
  -2  -6   5       23.71       20.28      1.15 o
  -1  -6   5        2.37        2.25      0.82 o
   0  -6   5       10.09        9.31      1.09 o
   1  -6   5       81.31       89.48      2.41 o
   2  -6   5        0.88        1.32      1.07 o
   3  -6   5       70.24       76.41      2.57 o
   4  -6   5        0.27       -0.62      1.35 o
   5  -6   5        0.19       -0.63      1.32 o
   6  -6   5        0.79       -2.10      2.10 o
  -7  -5   5        0.01       -0.88      1.67 o
  -6  -5   5       11.55       10.16      1.57 o
  -5  -5   5       31.44       36.33      3.32 o
  -4  -5   5       16.56       12.50      1.01 o
  -3  -5   5        0.67       -0.68      0.68 o
  -2  -5   5      149.17      143.65      2.54 o
  -1  -5   5       29.98       35.63      1.54 o
   0  -5   5      124.45      137.12      2.74 o
   1  -5   5        0.09       -0.78      0.78 o
   2  -5   5        4.30        3.97      0.92 o
   3  -5   5        1.49        0.23      0.94 o
   4  -5   5        0.68       -0.31      1.06 o
   5  -5   5        0.54       -1.21      1.21 o
   6  -5   5        1.25       -0.45      1.65 o
   7  -5   5        0.20       -1.76      1.76 o
  -8  -4   5        0.45       -0.22      1.88 o
  -7  -4   5        2.23        1.80      1.73 o
  -6  -4   5       15.09       12.36      1.70 o
  -5  -4   5        3.53       -1.25      1.25 o
  -4  -4   5       18.98       17.50      1.53 o
  -3  -4   5       41.47       54.22      1.50 o
  -2  -4   5      399.23      379.00      4.89 o
  -1  -4   5      163.11      154.85      2.55 o
   0  -4   5       10.16        7.05      1.01 o
   1  -4   5       88.33       81.73      2.33 o
   2  -4   5      306.31      288.04      4.87 o
   3  -4   5        0.02       -0.85      0.85 o
   4  -4   5      273.19      291.50      5.00 o
   5  -4   5       66.47       65.35      2.71 o
   6  -4   5        1.19        0.11      1.58 o
   7  -4   5        0.00       -1.51      1.51 o
  -8  -3   5        0.47       -0.78      2.16 o
  -7  -3   5        2.54        0.88      1.68 o
  -6  -3   5        7.47        8.61      1.35 o
  -5  -3   5       48.82       47.75      1.93 o
  -4  -3   5        5.05        3.97      0.94 o
  -3  -3   5      274.51      290.86      3.86 o
  -2  -3   5      492.67      513.32      6.78 o
  -1  -3   5       12.18       12.18      0.90 o
   0  -3   5       38.76       28.97      1.29 o
   1  -3   5       58.97       64.14      1.89 o
   2  -3   5        0.04       -0.54      0.74 o
   3  -3   5       24.24       25.78      1.30 o
   4  -3   5      106.93      116.12      2.63 o
   5  -3   5       34.72       40.14      2.06 o
   6  -3   5       14.81       12.04      1.39 o
   7  -3   5       14.99       14.20      1.88 o
   8  -3   5       12.54       11.52      4.11 o
  -8  -2   5       13.37       14.08      1.80 o
  -7  -2   5       19.43       18.17      1.76 o
  -6  -2   5        0.00       -0.06      1.07 o
  -5  -2   5      138.19      151.95      3.13 o
  -4  -2   5       71.79       80.67      1.96 o
  -3  -2   5       63.84       60.18      1.54 o
  -2  -2   5        0.09        0.99      0.69 o
  -1  -2   5      545.72      575.98      7.40 o
   0  -2   5       50.82       36.94      1.45 o
   1  -2   5        3.00        0.60      0.60 o
   2  -2   5        7.78        3.45      0.71 o
   3  -2   5        2.33        2.86      0.73 o
   4  -2   5       31.76       36.27      1.47 o
   5  -2   5       80.90       84.46      2.46 o
   6  -2   5       13.57       13.96      1.61 o
   7  -2   5       24.01       27.78      1.71 o
   8  -2   5        0.00       -0.29      1.73 o
  -8  -1   5        2.63        4.11      1.39 o
  -7  -1   5        8.47        6.12      1.37 o
  -6  -1   5        0.04        0.15      0.90 o
  -5  -1   5       83.14       84.91      1.89 o
  -4  -1   5        0.70        0.83      0.52 o
  -3  -1   5      130.81      115.59      2.14 o
  -2  -1   5       41.90       41.03      1.43 o
  -1  -1   5     3836.44     3875.77     44.81 o
   0  -1   5        9.26       10.87      0.82 o
   1  -1   5       37.53       43.37      1.58 o
   2  -1   5       98.19       75.18      1.77 o
   3  -1   5        2.09        2.34      0.64 o
   4  -1   5       53.02       56.50      1.43 o
   5  -1   5       11.36        9.49      0.86 o
   6  -1   5       86.30       92.45      2.44 o
   7  -1   5        2.76        0.94      1.27 o
   8  -1   5       26.86       30.46      2.43 o
   9  -1   5        0.58       -1.58      1.58 o
  -8   0   5        0.03       -0.99      1.80 o
  -7   0   5        5.42        3.06      1.25 o
  -6   0   5       10.28       10.46      1.06 o
  -5   0   5        9.90       10.01      0.90 o
  -4   0   5       50.92       51.10      1.24 o
  -3   0   5       39.40       44.80      1.08 o
  -2   0   5      240.53      227.33      3.30 o
  -1   0   5      758.69      642.59      8.18 o
   0   0   5      147.44      126.07      3.11 o
   1   0   5      187.69      211.69      3.36 o
   2   0   5        6.40        2.67      0.67 o
   3   0   5      374.14      396.18      5.02 o
   4   0   5       17.41       18.81      0.88 o
   5   0   5        9.62       10.30      0.76 o
   6   0   5      129.29      121.74      2.97 o
   7   0   5       11.10        8.43      1.48 o
   8   0   5       16.12       12.94      1.90 o
   9   0   5        2.76        3.08      1.55 o
  -8   1   5        2.36        2.57      1.44 o
  -7   1   5       74.40       82.33      2.44 o
  -6   1   5       24.06       26.34      1.33 o
  -5   1   5       13.52       12.22      0.85 o
  -4   1   5       94.07       94.33      1.54 o
  -3   1   5        0.54       -0.07      0.41 o
  -2   1   5      215.40      205.38      2.91 o
  -1   1   5       83.82       83.00      1.40 o
   0   1   5      168.16      159.96      2.62 o
   1   1   5        0.13        2.15      0.47 o
   2   1   5      542.67      546.98      7.18 o
   3   1   5     2034.03     2219.58     24.97 o
   4   1   5        4.95       11.64      0.92 o
   5   1   5       82.72       91.71      1.58 o
   6   1   5      185.97      176.72      3.64 o
   7   1   5        1.95        0.76      1.08 o
   8   1   5       39.12       43.43      2.42 o
   9   1   5        2.11        2.55      1.47 o
  -8   2   5       34.29       32.06      2.55 o
  -7   2   5       27.94       25.85      1.80 o
  -6   2   5       87.39      101.09      2.28 o
  -5   2   5       24.36       25.15      1.37 o
  -4   2   5       76.36       81.31      1.56 o
  -3   2   5        0.17        0.55      0.43 o
  -2   2   5      149.88      157.78      2.23 o
  -1   2   5        0.43        1.17      0.38 o
   0   2   5       80.49       88.35      1.47 o
   1   2   5      589.64      609.74      8.85 o
   2   2   5      110.37      124.18      1.79 o
   3   2   5        7.50        5.46      0.55 o
   4   2   5      317.41      316.23      3.44 o
   5   2   5        3.62        5.30      0.61 o
   6   2   5        1.73        3.50      0.93 o
   7   2   5        0.56       -1.46      1.46 o
   8   2   5        0.04        0.21      1.09 o
   9   2   5        2.03        0.63      2.41 o
  -8   3   5        3.15        3.24      1.37 o
  -7   3   5        9.00       11.14      1.19 o
  -6   3   5        1.16        1.45      0.79 o
  -5   3   5       30.58       28.83      1.33 o
  -4   3   5       42.37       52.27      1.43 o
  -3   3   5       34.39       47.65      1.08 o
  -2   3   5       33.57       38.17      0.96 o
  -1   3   5      708.46      711.17      7.87 o
   0   3   5      548.36      528.25      5.43 o
   1   3   5       11.57       11.26      0.48 o
   2   3   5      462.15      433.33      4.33 o
   3   3   5     1321.48     1325.71     13.40 o
   4   3   5        3.14        0.60      0.41 o
   5   3   5       31.72       32.18      1.17 o
   6   3   5        1.42        2.30      1.39 o
   7   3   5       71.40       67.27      4.87 o
   8   3   5        0.04       -2.00      2.00 o
   9   3   5        2.44        0.34      2.35 o
  10   3   5        1.95       -2.50      2.50 o
  -8   4   5        7.69        4.09      2.18 o
  -7   4   5        0.38        0.28      1.01 o
  -6   4   5        6.83        8.92      1.03 o
  -5   4   5       37.79       36.74      1.55 o
  -4   4   5        0.08       -0.43      0.43 o
  -3   4   5      161.40      172.29      2.32 o
  -2   4   5        0.43        0.91      0.43 o
  -1   4   5       59.31       47.55      1.15 o
   0   4   5        0.04       -0.05      0.34 o
   1   4   5      846.87      887.40      8.33 o
   2   4   5      167.66      155.90      1.77 o
   3   4   5      999.63      979.40      8.73 o
   4   4   5      290.39      313.28      3.35 o
   5   4   5        6.32       10.43      0.64 o
   6   4   5      119.76      120.87      2.38 o
   7   4   5      385.84      371.98     12.33 o
   8   4   5       53.30       47.87      5.15 o
   9   4   5        0.23        1.90      2.61 o
  10   4   5        0.26        1.04      2.64 o
  -7   5   5        1.29        0.32      1.27 o
  -6   5   5       30.39       25.81      1.40 o
  -5   5   5        0.96        1.16      0.73 o
  -4   5   5       21.00       19.06      0.88 o
  -3   5   5        3.85        7.24      0.63 o
  -2   5   5      413.87      437.80      4.86 o
  -1   5   5      377.08      382.74      4.29 o
   0   5   5       24.57       24.79      0.81 o
   1   5   5       16.00       30.40      0.89 o
   2   5   5      733.20      759.55      6.93 o
   3   5   5       19.36       20.82      0.78 o
   4   5   5       98.56      100.38      1.34 o
   5   5   5       58.42       61.57      1.42 o
   6   5   5        7.50        7.08      0.98 o
   7   5   5        4.68        0.05      2.39 o
   8   5   5        2.89        3.70      1.86 o
   9   5   5        5.69        4.22      2.07 o
  10   5   5        6.52        8.04      3.22 o
  -7   6   5        5.23        3.43      1.31 o
  -6   6   5        2.33        1.56      1.09 o
  -5   6   5        0.07       -0.72      0.72 o
  -4   6   5        3.68        3.60      0.67 o
  -3   6   5       55.03       55.56      1.36 o
  -2   6   5        6.03        8.43      0.69 o
  -1   6   5       54.19       50.23      1.24 o
   0   6   5       89.45       96.31      1.85 o
   1   6   5       20.87       15.36      0.66 o
   2   6   5      647.54      674.39      6.68 o
   3   6   5      220.41      233.70      2.51 o
   4   6   5      656.64      647.71      8.44 o
   5   6   5      122.47      125.29      1.85 o
   6   6   5      113.40      109.87      2.21 o
   7   6   5       39.55       42.77      2.84 o
   8   6   5        4.04        8.47      2.04 o
   9   6   5        5.64        1.51      2.66 o
  10   6   5        0.15       -1.14      2.06 o
  -7   7   5       11.21        9.06      1.58 o
  -6   7   5        4.30        5.07      1.37 o
  -5   7   5       60.07       61.28      2.15 o
  -4   7   5        0.84       -0.59      0.59 o
  -3   7   5        8.63        7.81      0.80 o
  -2   7   5      582.22      598.61      7.09 o
  -1   7   5      223.62      224.13      2.99 o
   0   7   5      161.51      141.56      2.46 o
   1   7   5        8.77        9.13      0.60 o
   2   7   5        7.44        6.50      0.66 o
   3   7   5       18.71       12.18      0.82 o
   4   7   5       78.74       71.87      1.33 o
   5   7   5      457.89      443.19      5.03 o
   6   7   5        0.59       -0.55      0.66 o
   7   7   5       28.05       27.61      1.62 o
   8   7   5       49.92       43.43      3.38 o
   9   7   5        7.33        4.83      2.11 o
  -6   8   5        0.00        1.18      1.30 o
  -5   8   5        3.81        1.62      1.07 o
  -4   8   5        0.15       -0.83      0.83 o
  -3   8   5        3.57        3.61      0.82 o
  -2   8   5      130.90      127.18      2.34 o
  -1   8   5      506.66      487.94      5.93 o
   0   8   5       32.61       28.01      1.02 o
   1   8   5       11.39       15.11      0.75 o
   2   8   5      147.36      145.42      2.40 o
   3   8   5      265.60      244.12      3.18 o
   4   8   5       14.66       10.55      0.67 o
   5   8   5      142.67      128.87      2.23 o
   6   8   5        0.67       -1.61      3.50 o
   7   8   5       28.50       28.94      1.49 o
   8   8   5        1.04        1.92      1.37 o
   9   8   5       14.87       19.10      4.31 o
  -5   9   5       15.24       13.79      1.50 o
  -4   9   5        0.52       -0.93      1.04 o
  -3   9   5       37.60       40.37      1.55 o
  -2   9   5       32.06       32.92      1.35 o
  -1   9   5      332.36      339.66      4.63 o
   0   9   5      145.21      137.49      3.10 o
   1   9   5       30.79       29.33      1.10 o
   2   9   5      157.67      134.42      2.42 o
   3   9   5       48.18       46.22      1.39 o
   4   9   5       58.11       57.77      1.45 o
   5   9   5        0.65       -0.76      0.76 o
   6   9   5       15.21       14.32      3.29 o
   7   9   5       14.14       13.49      2.71 o
   8   9   5        0.06        0.13      0.96 o
   9   9   5       10.91       12.32      2.06 o
  -5  10   5        0.20        0.95      1.49 o
  -4  10   5        4.06        5.22      1.61 o
  -3  10   5       26.81       28.65      1.81 o
  -2  10   5        0.12       -0.48      1.10 o
  -1  10   5       83.93       81.31      2.65 o
   0  10   5      442.68      396.32      7.05 o
   1  10   5        0.15       -0.82      0.82 o
   2  10   5        7.27        5.58      1.25 o
   3  10   5        2.41        3.78      0.95 o
   4  10   5       53.49       54.90      1.92 o
   5  10   5        7.24        9.57      1.11 o
   6  10   5        6.05        4.85      1.62 o
   7  10   5       53.62       50.72      6.47 o
   8  10   5       13.61       16.21      2.02 o
  -4  11   5       16.68       22.94      2.21 o
  -3  11   5        3.21        3.44      1.33 o
  -2  11   5        6.80        7.73      1.37 o
  -1  11   5       27.04       26.30      1.77 o
   0  11   5       30.40       24.56      1.70 o
   1  11   5       11.55       10.36      1.21 o
   2  11   5       10.99        8.42      1.08 o
   3  11   5        8.48       11.48      1.10 o
   4  11   5      113.46      108.92      2.70 o
   5  11   5        1.36        1.01      0.96 o
   6  11   5        4.05        1.82      1.32 o
   7  11   5        9.98       14.10      2.03 o
   8  11   5       15.14       16.45      2.26 o
  -3  12   5        2.33        4.25      1.72 o
  -2  12   5        0.06       -0.79      1.19 o
  -1  12   5        1.05        0.71      1.18 o
   0  12   5       10.81       17.25      1.60 o
   1  12   5        0.06       -0.95      0.95 o
   2  12   5        1.77        1.60      1.05 o
   3  12   5        6.77        8.33      1.32 o
   4  12   5       34.11       26.18      1.83 o
   5  12   5        9.91       13.58      1.63 o
   6  12   5        3.79        3.82      1.41 o
   7  12   5       15.47       21.00      2.36 o
  -1  13   5        1.56        1.59      1.36 o
   0  13   5       23.92       24.80      2.37 o
   1  13   5        0.74       -0.29      1.15 o
   2  13   5        0.58       -1.11      1.11 o
   3  13   5        6.64        4.98      1.33 o
   4  13   5        6.85        8.88      1.47 o
   5  13   5       10.47       10.26      1.72 o
   6  13   5        0.06        1.18      1.54 o
   1  14   5       12.54       12.69      1.63 o
   2  14   5        5.83        2.13      1.64 o
   3  14   5        0.38       -1.02      1.37 o
   4  14   5       14.52       15.39      1.74 o
  -4  -8   6        0.12        0.03      1.15 o
  -3  -8   6        8.15        6.45      1.39 o
  -2  -8   6       23.68       23.97      1.59 o
  -1  -8   6       10.11        7.72      1.28 o
   0  -8   6        2.59        3.63      1.32 o
   1  -8   6        9.47        7.82      2.28 o
   2  -8   6        6.96        5.21      1.52 o
  -5  -7   6        3.46        4.45      1.98 o
  -4  -7   6       18.98       20.23      2.66 o
  -3  -7   6       54.44       52.06      2.07 o
  -2  -7   6       10.59        8.29      1.15 o
  -1  -7   6        6.83        7.18      1.11 o
   0  -7   6       44.72       51.71      1.96 o
   1  -7   6        1.01       -1.18      1.18 o
   2  -7   6        0.13       -0.29      1.17 o
   3  -7   6        2.20        0.16      1.32 o
   4  -7   6        0.53       -1.53      1.53 o
  -6  -6   6        0.25       -0.48      2.66 o
  -5  -6   6        2.04        2.01      1.76 o
  -4  -6   6       26.60       24.60      1.60 o
  -3  -6   6       69.11       69.48      2.14 o
  -2  -6   6       14.52       19.94      1.24 o
  -1  -6   6       85.83       86.86      2.17 o
   0  -6   6      134.16      128.49      2.67 o
   1  -6   6        0.89        1.39      1.12 o
   2  -6   6       23.03       35.20      1.90 o
   3  -6   6        3.03        1.32      1.19 o
   4  -6   6        8.03        5.62      2.32 o
   5  -6   6        2.12        2.99      1.59 o
  -6  -5   6        5.29        3.48      1.55 o
  -5  -5   6       12.82       13.94      1.66 o
  -4  -5   6        4.14        1.52      1.01 o
  -3  -5   6        6.76        5.81      0.92 o
  -2  -5   6       17.93       16.37      1.09 o
  -1  -5   6       19.28       20.07      1.15 o
   0  -5   6       69.35       66.91      1.84 o
   1  -5   6        0.04       -0.84      0.84 o
   2  -5   6        4.31        3.90      1.14 o
   3  -5   6       62.56       68.03      2.41 o
   4  -5   6       64.69       56.64      2.71 o
   5  -5   6        0.02       -0.87      1.47 o
   6  -5   6        1.49       -1.45      1.91 o
  -7  -4   6        0.09       -1.29      1.42 o
  -6  -4   6       13.27       10.95      1.70 o
  -5  -4   6       17.74       19.49      1.51 o
  -4  -4   6        9.26        7.77      1.49 o
  -3  -4   6        0.62       -0.64      0.83 o
  -2  -4   6       30.31       23.25      1.14 o
  -1  -4   6       14.86       12.92      1.00 o
   0  -4   6       47.98       43.54      1.65 o
   1  -4   6      267.20      254.30      4.60 o
   2  -4   6        8.79        9.49      1.18 o
   3  -4   6       36.93       36.00      1.73 o
   4  -4   6       66.36       68.15      2.66 o
   5  -4   6        0.12       -1.05      1.23 o
   6  -4   6       10.30        4.75      2.46 o
   7  -4   6        0.09       -1.70      1.70 o
  -7  -3   6        1.91       -1.60      1.84 o
  -6  -3   6        7.39        6.79      1.48 o
  -5  -3   6       30.97       26.93      1.61 o
  -4  -3   6       24.42       18.76      1.26 o
  -3  -3   6        2.24        1.59      0.78 o
  -2  -3   6      316.10      313.98      4.68 o
  -1  -3   6       64.38       62.61      1.78 o
   0  -3   6      184.58      167.92      2.99 o
   1  -3   6      753.05      712.95     10.09 o
   2  -3   6       85.11       77.47      2.23 o
   3  -3   6        6.60        6.50      1.08 o
   4  -3   6      114.23      118.17      4.19 o
   5  -3   6      353.50      337.40      6.46 o
   6  -3   6       11.71       15.67      2.37 o
   7  -3   6       57.29       59.34      3.09 o
  -8  -2   6        2.25       -1.55      2.61 o
  -7  -2   6       21.15       14.63      2.79 o
  -6  -2   6       17.78       17.33      1.65 o
  -5  -2   6       18.78       18.54      1.43 o
  -4  -2   6      249.75      262.70      3.62 o
  -3  -2   6      104.44      109.45      2.58 o
  -2  -2   6       82.62       90.61      2.05 o
  -1  -2   6      267.32      245.66      3.76 o
   0  -2   6      233.17      201.71      3.23 o
   1  -2   6        0.12       -0.62      0.70 o
   2  -2   6      155.62      154.61      3.07 o
   3  -2   6      104.20      101.47      2.40 o
   4  -2   6       14.31       13.22      1.10 o
   5  -2   6      274.84      262.43      5.66 o
   6  -2   6       25.77       28.63      1.71 o
   7  -2   6        3.80        3.40      2.23 o
   8  -2   6       11.39        9.45      2.01 o
  -8  -1   6        3.12       -1.59      1.59 o
  -7  -1   6       18.21       19.42      1.56 o
  -6  -1   6       37.30       43.28      2.01 o
  -5  -1   6      246.81      265.02      5.15 o
  -4  -1   6      222.84      232.97      3.70 o
  -3  -1   6       34.46       40.90      1.43 o
  -2  -1   6      263.29      257.81      4.33 o
  -1  -1   6       20.36       13.99      1.39 o
   0  -1   6       28.99       20.55      1.22 o
   1  -1   6      114.71      131.20      2.65 o
   2  -1   6        9.13        5.77      1.07 o
   3  -1   6       35.31       36.35      1.47 o
   4  -1   6      102.93       92.88      2.41 o
   5  -1   6       11.40       11.28      1.18 o
   6  -1   6       67.16       62.43      2.16 o
   7  -1   6       19.24       18.97      2.04 o
   8  -1   6       25.19       28.23      2.44 o
  -8   0   6       71.35       76.81      4.82 o
  -7   0   6        0.15        0.42      1.10 o
  -6   0   6       18.64       19.95      1.43 o
  -5   0   6       14.97       18.52      2.09 o
  -4   0   6       48.81       45.08      1.50 o
  -3   0   6        1.46        0.79      0.70 o
  -2   0   6       16.47       19.07      1.04 o
  -1   0   6       99.80       92.26      2.47 o
   0   0   6      311.54      331.65      5.20 o
   1   0   6      652.65      648.03      8.89 o
   2   0   6       81.36       63.42      1.69 o
   3   0   6      222.43      231.42      3.76 o
   4   0   6      133.47      144.83      2.41 o
   5   0   6       11.93       12.59      0.91 o
   6   0   6       57.57       60.21      1.96 o
   7   0   6       15.09       17.80      1.85 o
   8   0   6       17.34       14.33      1.85 o
   9   0   6       42.51       52.00      3.09 o
  -8   1   6        0.69       -1.16      1.40 o
  -7   1   6        4.50        6.06      1.71 o
  -6   1   6       14.59       11.96      1.28 o
  -5   1   6       43.04       44.74      2.04 o
  -4   1   6      613.64      622.33      7.64 o
  -3   1   6       93.53       82.62      1.75 o
  -2   1   6       71.33       76.16      1.67 o
  -1   1   6      438.70      449.24      6.44 o
   0   1   6       47.14       63.59      1.91 o
   1   1   6        0.12       -0.33      0.59 o
   2   1   6        3.59        1.74      0.73 o
   3   1   6       88.95       94.69      1.81 o
   4   1   6       25.37       21.78      0.85 o
   5   1   6       43.35       49.17      1.43 o
   6   1   6        6.40        7.67      1.01 o
   7   1   6        0.09       -1.29      1.29 o
   8   1   6        0.43        0.08      1.23 o
   9   1   6        0.18        1.45      1.41 o
  -8   2   6        8.53        7.00      1.55 o
  -7   2   6        2.03        1.36      0.95 o
  -6   2   6       24.89       25.30      1.49 o
  -5   2   6        0.22        0.18      0.74 o
  -4   2   6       13.09       12.99      0.85 o
  -3   2   6        0.16       -0.08      0.49 o
  -2   2   6      221.69      221.90      2.96 o
  -1   2   6       90.19      105.71      1.91 o
   0   2   6      379.45      358.54      4.62 o
   1   2   6      499.80      496.20      6.75 o
   2   2   6       92.87      112.22      2.17 o
   3   2   6      160.45      173.07      2.89 o
   4   2   6       36.64       26.99      1.11 o
   5   2   6      117.73      133.05      2.32 o
   6   2   6        0.11       -0.73      0.73 o
   7   2   6        0.41       -0.06      1.10 o
   8   2   6        3.20        1.68      1.31 o
   9   2   6       20.98       19.08      1.87 o
  -8   3   6        3.61        2.86      1.44 o
  -7   3   6        0.46        0.24      1.03 o
  -6   3   6        0.07       -0.92      0.92 o
  -5   3   6        2.52        2.10      0.80 o
  -4   3   6        3.92        4.76      0.61 o
  -3   3   6      117.16      118.43      1.97 o
  -2   3   6       18.02       14.30      0.75 o
  -1   3   6      373.87      368.45      4.47 o
   0   3   6        0.22       -0.21      0.34 o
   1   3   6        0.01        0.03      0.40 o
   2   3   6      358.62      317.53      3.38 o
   3   3   6       21.57       21.51      1.15 o
   4   3   6       90.47      110.28      2.15 o
   5   3   6        2.48        0.32      0.43 o
   6   3   6        6.07        5.33      0.99 o
   7   3   6      127.14      107.49      4.70 o
   8   3   6       33.29       35.79      2.59 o
   9   3   6        4.28        3.65      2.55 o
  -7   4   6        0.23       -1.00      1.02 o
  -6   4   6       32.48       29.58      1.68 o
  -5   4   6       10.14        6.89      0.97 o
  -4   4   6       44.67       38.38      1.81 o
  -3   4   6       13.23       14.94      0.76 o
  -2   4   6       14.91       19.91      0.80 o
  -1   4   6       36.07       30.31      1.05 o
   0   4   6      105.02      124.79      1.79 o
   1   4   6       91.42       85.39      1.30 o
   2   4   6      491.90      461.19      6.39 o
   3   4   6      346.43      316.66      3.37 o
   4   4   6       31.04       23.46      0.86 o
   5   4   6      186.05      188.10      3.84 o
   6   4   6        2.45        1.54      0.69 o
   7   4   6      123.67      106.51      2.97 o
   8   4   6        0.39        1.50      2.47 o
   9   4   6        4.62        5.77      2.90 o
  -7   5   6        1.89        3.53      1.25 o
  -6   5   6       27.39       29.92      1.77 o
  -5   5   6        0.08       -0.41      0.81 o
  -4   5   6        5.52        3.82      0.62 o
  -3   5   6       53.17       45.02      1.25 o
  -2   5   6      138.00      144.51      2.18 o
  -1   5   6       37.89       41.67      1.31 o
   0   5   6      205.77      206.76      2.61 o
   1   5   6      534.76      487.22      5.17 o
   2   5   6        4.85        5.12      0.43 o
   3   5   6       46.90       42.13      0.98 o
   4   5   6       14.03        6.03      0.72 o
   5   5   6      169.67      165.43      2.55 o
   6   5   6       94.89      100.46      3.16 o
   7   5   6        0.86       -0.34      0.87 o
   8   5   6       17.23       16.63      2.43 o
   9   5   6       16.03       14.48      2.53 o
  -7   6   6        1.82        3.70      2.34 o
  -6   6   6       17.73       18.58      1.64 o
  -5   6   6       45.02       34.18      1.63 o
  -4   6   6        4.50        3.81      0.69 o
  -3   6   6        9.54       12.45      0.80 o
  -2   6   6      598.72      589.53      6.44 o
  -1   6   6       96.39       95.02      1.71 o
   0   6   6      160.03      153.44      2.22 o
   1   6   6      577.20      555.03      5.88 o
   2   6   6        9.86       15.29      0.65 o
   3   6   6      249.44      230.67      2.38 o
   4   6   6      672.16      677.25      7.28 o
   5   6   6       93.76       87.50      1.57 o
   6   6   6       21.61       22.16      0.96 o
   7   6   6        0.27        1.18      1.30 o
   8   6   6        7.65        5.63      1.96 o
   9   6   6        1.76       -1.75      1.75 o
  -6   7   6        0.21       -1.10      1.78 o
  -5   7   6        0.02       -0.94      0.94 o
  -4   7   6        1.38        0.28      0.68 o
  -3   7   6        3.83        4.73      0.72 o
  -2   7   6      623.27      617.95      6.81 o
  -1   7   6        2.16        0.15      0.59 o
   0   7   6       26.14       29.29      1.05 o
   1   7   6       25.87       28.43      0.91 o
   2   7   6       37.29       52.00      1.52 o
   3   7   6        1.50       -0.08      0.54 o
   4   7   6       81.87       78.48      1.29 o
   5   7   6      162.83      159.52      2.33 o
   6   7   6       19.00       20.04      1.09 o
   7   7   6        0.95       -0.23      0.71 o
   8   7   6        1.61        0.94      1.08 o
   9   7   6        0.27       -0.10      2.89 o
  -6   8   6        2.77        1.72      1.36 o
  -5   8   6        0.05       -0.95      0.95 o
  -4   8   6        0.07       -0.76      0.76 o
  -3   8   6        0.62       -0.68      0.68 o
  -2   8   6       18.79       16.26      0.98 o
  -1   8   6      232.15      230.01      3.24 o
   0   8   6       14.95       18.17      0.90 o
   1   8   6       31.85       29.41      0.97 o
   2   8   6        6.21        6.07      0.93 o
   3   8   6        0.29       -0.53      0.53 o
   4   8   6        3.69        3.62      0.56 o
   5   8   6       25.74       24.59      1.33 o
   6   8   6      430.38      438.12      6.33 o
   7   8   6       18.45       16.33      1.70 o
   8   8   6        2.49        2.88      1.19 o
   9   8   6        1.15        0.17      2.91 o
  -5   9   6        1.10        0.94      1.09 o
  -4   9   6        4.20        2.77      0.94 o
  -3   9   6        4.04        1.62      0.84 o
  -2   9   6      183.18      181.05      3.15 o
  -1   9   6      321.89      344.29      4.83 o
   0   9   6       21.41       16.03      1.35 o
   1   9   6       91.36       97.36      2.12 o
   2   9   6       60.39       64.72      2.50 o
   3   9   6      105.67       91.37      1.83 o
   4   9   6       21.95       23.46      1.01 o
   5   9   6      230.66      212.02      3.24 o
   6   9   6      399.80      382.56      6.45 o
   7   9   6        0.83        0.33      0.96 o
   8   9   6       27.87       31.79      1.90 o
   9   9   6        6.16        5.25      1.77 o
  -5  10   6        1.42        1.15      1.52 o
  -4  10   6       21.81       26.34      2.07 o
  -3  10   6        2.04        1.48      1.09 o
  -2  10   6       19.86       20.85      1.51 o
  -1  10   6        0.20       -0.16      1.01 o
   0  10   6       37.66       36.41      1.77 o
   1  10   6      128.71      126.70      2.84 o
   2  10   6        9.87       13.81      1.17 o
   3  10   6        1.52        2.06      0.80 o
   4  10   6       59.38       56.43      1.93 o
   5  10   6       59.46       62.59      2.00 o
   6  10   6        0.19       -0.18      1.05 o
   7  10   6        7.12        6.39      1.68 o
   8  10   6        2.62        5.45      1.71 o
  -4  11   6       26.11       33.82      2.24 o
  -3  11   6        0.57        2.09      1.21 o
  -2  11   6        7.08        4.82      1.21 o
  -1  11   6       48.73       48.83      2.05 o
   0  11   6        1.32        1.09      1.08 o
   1  11   6       10.42       11.37      1.24 o
   2  11   6       14.78       16.18      1.27 o
   3  11   6        7.94       12.45      1.21 o
   4  11   6        2.70       -0.05      1.03 o
   5  11   6        3.28        2.36      0.98 o
   6  11   6        0.08       -0.21      1.17 o
   7  11   6        5.24        2.03      1.71 o
   8  11   6        0.01        0.04      1.77 o
  -3  12   6       64.00       74.81      3.08 o
  -2  12   6        7.04        5.42      1.32 o
  -1  12   6       10.97       10.66      1.38 o
   0  12   6        7.44        6.41      1.87 o
   1  12   6        2.53        2.79      1.11 o
   2  12   6        2.91        0.26      1.01 o
   3  12   6       33.45       31.61      1.77 o
   4  12   6        0.02       -1.12      1.12 o
   5  12   6        0.42       -1.24      1.24 o
   6  12   6        2.30        2.89      1.36 o
   7  12   6        7.48       10.70      2.11 o
  -1  13   6       16.08       21.13      1.76 o
   0  13   6       24.46       27.77      1.86 o
   1  13   6        8.26        3.18      1.27 o
   2  13   6       34.19       44.60      2.07 o
   3  13   6        2.97        3.06      1.32 o
   4  13   6       33.28       34.83      2.74 o
   5  13   6       40.42       60.51      2.76 o
   6  13   6        8.76        9.34      1.76 o
   1  14   6       12.98       19.07      2.04 o
   2  14   6        3.72        2.61      1.56 o
   3  14   6       11.85       13.34      1.72 o
   4  14   6       23.91       30.06      2.03 o
  -1  -8   7        0.36       -1.38      1.38 o
   0  -8   7        6.32        5.35      1.94 o
  -4  -7   7        2.22        3.29      1.35 o
  -3  -7   7       18.09       15.92      1.69 o
  -2  -7   7        1.89       -0.69      1.09 o
  -1  -7   7        0.09        0.02      1.09 o
   0  -7   7       14.68       18.66      1.66 o
   1  -7   7        6.34        4.03      1.78 o
   2  -7   7        0.10        0.22      1.31 o
   3  -7   7        0.02       -1.01      1.62 o
  -5  -6   7        9.24        5.75      2.69 o
  -4  -6   7       13.89       13.92      1.81 o
  -3  -6   7        1.00       -1.08      1.08 o
  -2  -6   7        8.15        7.46      1.17 o
  -1  -6   7        1.32       -0.73      0.93 o
   0  -6   7        5.24        3.46      1.10 o
   1  -6   7        6.07        4.93      1.36 o
   2  -6   7        1.83        0.03      1.36 o
   3  -6   7        5.21        2.27      1.43 o
   4  -6   7        0.13       -1.61      1.61 o
  -6  -5   7        0.28        2.09      1.99 o
  -5  -5   7        3.79        5.04      1.96 o
  -4  -5   7        0.28       -0.03      1.08 o
  -3  -5   7       14.06       15.19      1.33 o
  -2  -5   7        3.26        1.83      0.92 o
  -1  -5   7       60.76       65.00      1.91 o
   0  -5   7       57.69       44.34      1.69 o
   1  -5   7        9.29       13.63      2.20 o
   2  -5   7       36.00       37.26      2.39 o
   3  -5   7        3.17        3.69      1.27 o
   4  -5   7       19.01       23.09      2.15 o
   5  -5   7        4.58        1.65      1.55 o
  -6  -4   7        2.55       -0.27      1.47 o
  -5  -4   7       12.68       14.84      1.69 o
  -4  -4   7       45.04       49.25      2.01 o
  -3  -4   7      107.68      110.34      2.32 o
  -2  -4   7        0.60       -0.75      0.75 o
  -1  -4   7        0.36       -0.26      0.83 o
   0  -4   7        0.25        0.55      0.81 o
   1  -4   7       51.47       49.22      2.08 o
   2  -4   7        6.07        4.82      1.15 o
   3  -4   7        1.31       -0.19      1.18 o
   4  -4   7       80.42       72.63      2.94 o
   5  -4   7        3.23       -1.35      1.35 o
   6  -4   7       25.67       26.03      3.00 o
  -7  -3   7        2.77       -0.09      1.87 o
  -6  -3   7        6.57        5.38      1.60 o
  -5  -3   7       12.17       10.07      1.35 o
  -4  -3   7        5.74        4.48      1.08 o
  -3  -3   7        9.35        9.24      1.35 o
  -2  -3   7       11.78        8.52      1.06 o
  -1  -3   7       17.56       15.10      1.14 o
   0  -3   7        6.06        3.22      0.87 o
   1  -3   7       67.57       73.75      2.35 o
   2  -3   7      122.89      109.40      2.78 o
   3  -3   7        0.29       -0.96      0.96 o
   4  -3   7        3.20        1.01      1.09 o
   5  -3   7        1.07        1.37      1.30 o
   6  -3   7        0.50        0.99      1.78 o
   7  -3   7        1.43        3.55      2.03 o
  -7  -2   7        0.00       -1.67      1.67 o
  -6  -2   7       46.43       45.47      4.69 o
  -5  -2   7       37.92       34.54      2.69 o
  -4  -2   7        4.29        5.25      0.93 o
  -3  -2   7       50.28       54.17      2.03 o
  -2  -2   7       42.47       35.72      1.64 o
  -1  -2   7        0.91        0.15      0.75 o
   0  -2   7      507.88      498.91      8.75 o
   1  -2   7      432.06      462.96      7.05 o
   2  -2   7        1.04        3.05      0.93 o
   3  -2   7      255.53      264.65      5.15 o
   4  -2   7       67.78       72.15      2.24 o
   5  -2   7       90.69      100.79      3.08 o
   6  -2   7       42.20       55.93      3.05 o
   7  -2   7       43.16       47.05      2.88 o
  -7  -1   7       15.11        7.49      1.94 o
  -6  -1   7        0.14       -0.66      1.53 o
  -5  -1   7      149.05      153.84      3.79 o
  -4  -1   7       84.16       85.88      2.00 o
  -3  -1   7       93.80       95.88      2.21 o
  -2  -1   7      608.37      572.40      9.30 o
  -1  -1   7      100.40      101.40      2.85 o
   0  -1   7      136.24      130.72      2.80 o
   1  -1   7      149.96      145.32      3.49 o
   2  -1   7      467.41      478.36      7.09 o
   3  -1   7      107.75      112.28      2.56 o
   4  -1   7       28.00       37.76      1.65 o
   5  -1   7      174.58      190.98      4.17 o
   6  -1   7       37.04       36.90      1.94 o
   7  -1   7       15.68       13.17      1.82 o
   8  -1   7        1.73        2.18      1.80 o
  -7   0   7       45.36       52.00      2.62 o
  -6   0   7       11.19       11.48      1.43 o
  -5   0   7       76.41       77.71      2.61 o
  -4   0   7       25.57       29.75      1.45 o
  -3   0   7      107.98      116.17      2.62 o
  -2   0   7      170.74      166.04      3.20 o
  -1   0   7      149.93      134.68      3.21 o
   0   0   7       77.99       58.13      2.55 o
   1   0   7      544.33      567.31      8.09 o
   2   0   7      498.34      526.29      7.57 o
   3   0   7        0.45        1.51      0.73 o
   4   0   7        2.77        2.61      0.77 o
   5   0   7       41.53       44.93      1.89 o
   6   0   7        1.12        1.23      0.97 o
   7   0   7        0.01       -1.28      1.28 o
   8   0   7        6.05        3.59      1.67 o
  -7   1   7       61.41       65.68      3.11 o
  -6   1   7       17.33       16.28      1.51 o
  -5   1   7        1.52        1.35      1.28 o
  -4   1   7        4.49        5.68      0.72 o
  -3   1   7        0.30       -0.65      0.65 o
  -2   1   7        2.05        3.18      0.82 o
  -1   1   7       39.33       29.22      1.38 o
   0   1   7      362.36      344.45      9.30 o
   1   1   7      200.66      170.26      3.63 o
   2   1   7       80.99       81.32      2.00 o
   3   1   7      337.95      332.35      5.07 o
   4   1   7       24.51       20.22      1.22 o
   5   1   7       29.17       31.37      1.57 o
   6   1   7       21.95       26.97      1.45 o
   7   1   7        2.02        1.87      1.33 o
   8   1   7       12.78        9.66      1.77 o
   9   1   7        1.09        1.06      1.58 o
  -7   2   7        2.61        1.76      1.19 o
  -6   2   7        0.64       -0.92      0.92 o
  -5   2   7        1.04        0.40      0.75 o
  -4   2   7       39.51       41.74      1.20 o
  -3   2   7       88.84       81.93      1.88 o
  -2   2   7      122.67      126.56      2.32 o
  -1   2   7      259.18      242.74      4.05 o
   0   2   7      278.30      259.87      4.22 o
   1   2   7       80.84       94.38      2.08 o
   2   2   7      139.22      117.77      2.82 o
   3   2   7        0.19       -0.62      0.62 o
   4   2   7      154.89      148.68      2.83 o
   5   2   7       36.37       35.76      1.35 o
   6   2   7       57.79       49.24      1.97 o
   7   2   7       69.68       61.94      5.10 o
   8   2   7       33.12       32.45      2.36 o
   9   2   7        4.23        4.38      1.97 o
  -7   3   7        4.33        4.58      1.11 o
  -6   3   7        2.04        0.73      1.09 o
  -5   3   7        8.20        9.13      1.47 o
  -4   3   7        0.83        1.18      0.62 o
  -3   3   7      110.65      113.13      2.01 o
  -2   3   7       64.50       57.60      1.44 o
  -1   3   7       63.35       61.25      1.44 o
   0   3   7      736.11      739.66     10.10 o
   1   3   7       81.04       83.59      1.72 o
   2   3   7      629.85      590.27      7.17 o
   3   3   7       97.60      103.86      1.93 o
   4   3   7      101.01      120.92      2.11 o
   5   3   7       12.93       12.28      0.97 o
   6   3   7      162.22      154.84      4.43 o
   7   3   7       58.78       52.69      2.59 o
   8   3   7       20.04       14.92      1.75 o
   9   3   7        1.20        1.29      1.46 o
  -7   4   7        1.20        0.57      1.13 o
  -6   4   7        0.79       -1.38      1.38 o
  -5   4   7        4.42        1.60      0.89 o
  -4   4   7        3.43        3.97      0.70 o
  -3   4   7        9.43        8.75      0.70 o
  -2   4   7       86.58       97.43      1.89 o
  -1   4   7      198.66      182.27      2.71 o
   0   4   7       90.43       97.61      1.68 o
   1   4   7      288.01      305.54      3.64 o
   2   4   7       43.36       38.50      1.03 o
   3   4   7        5.25        4.45      0.49 o
   4   4   7        1.84        0.48      0.48 o
   5   4   7       10.98       11.84      0.73 o
   6   4   7       24.49       22.88      1.23 o
   7   4   7       18.53       19.01      1.81 o
   8   4   7       25.45       24.72      1.94 o
   9   4   7        0.00       -1.49      2.35 o
  -7   5   7        0.16        1.50      1.27 o
  -6   5   7        0.49        0.16      1.14 o
  -5   5   7        6.05        4.39      1.03 o
  -4   5   7        1.72        0.61      0.60 o
  -3   5   7        7.64        5.15      0.69 o
  -2   5   7      144.61      131.71      2.13 o
  -1   5   7       19.81       20.86      1.24 o
   0   5   7       72.16       65.04      1.53 o
   1   5   7      668.15      668.35      6.50 o
   2   5   7       30.66       27.80      0.92 o
   3   5   7        0.35        0.02      0.41 o
   4   5   7       11.37        9.66      0.58 o
   5   5   7       48.52       52.48      1.32 o
   6   5   7        6.66        5.16      1.19 o
   7   5   7       71.51       72.93      2.56 o
   8   5   7       96.92       92.73      2.96 o
   9   5   7        1.16       -1.03      2.36 o
  -6   6   7        3.32        3.38      1.29 o
  -5   6   7       23.86       27.50      1.56 o
  -4   6   7        2.28        2.36      0.71 o
  -3   6   7        0.08        0.47      0.64 o
  -2   6   7       66.04       62.90      1.58 o
  -1   6   7      659.66      648.27      7.01 o
   0   6   7      436.98      443.82      5.45 o
   1   6   7        7.19        6.99      0.61 o
   2   6   7      332.58      311.06      3.49 o
   3   6   7      218.49      206.68      2.55 o
   4   6   7      543.20      529.28      5.11 o
   5   6   7        1.83        1.07      0.55 o
   6   6   7       17.17       15.50      1.53 o
   7   6   7       21.50       26.26      1.87 o
   8   6   7       10.16        9.42      1.87 o
   9   6   7        0.45        0.11      1.83 o
  -6   7   7        3.13        0.23      1.30 o
  -5   7   7        0.01       -0.48      1.01 o
  -4   7   7        7.78        7.08      0.84 o
  -3   7   7      139.68      133.87      2.30 o
  -2   7   7      129.55      134.66      2.60 o
  -1   7   7       20.36       20.35      1.00 o
   0   7   7       18.82       23.29      0.95 o
   1   7   7        1.82        1.54      0.53 o
   2   7   7        0.77       -0.36      0.50 o
   3   7   7      124.66      110.37      1.71 o
   4   7   7       26.00       29.40      0.98 o
   5   7   7       81.61       85.85      2.55 o
   6   7   7       40.04       35.87      1.47 o
   7   7   7        8.71        8.59      0.97 o
   8   7   7        3.22        3.13      0.99 o
   9   7   7        1.72        0.28      1.97 o
  -6   8   7        6.68        5.76      1.56 o
  -5   8   7       11.97       10.66      1.42 o
  -4   8   7        9.77       11.33      1.06 o
  -3   8   7       17.77       19.41      1.09 o
  -2   8   7       11.15       11.35      0.92 o
  -1   8   7      565.22      551.71      6.30 o
   0   8   7       23.08       21.83      1.00 o
   1   8   7        0.28       -0.17      0.51 o
   2   8   7       17.83       14.51      0.88 o
   3   8   7        0.11       -0.48      0.48 o
   4   8   7      112.53      101.42      1.71 o
   5   8   7       58.01       54.83      1.87 o
   6   8   7       37.72       38.75      3.20 o
   7   8   7        0.21       -0.16      0.79 o
   8   8   7        0.02        0.29      0.85 o
   9   8   7       12.75       12.94      1.66 o
  -5   9   7       43.16       53.11      2.85 o
  -4   9   7        1.20        0.61      0.99 o
  -3   9   7        1.13        0.32      1.01 o
  -2   9   7        2.02        2.17      1.01 o
  -1   9   7      308.02      292.59      4.85 o
   0   9   7       13.65        8.59      1.10 o
   1   9   7        4.06        4.24      0.92 o
   2   9   7       16.15        6.76      0.94 o
   3   9   7        6.01        6.38      0.75 o
   4   9   7        0.61       -0.67      0.67 o
   5   9   7        9.74        8.86      1.42 o
   6   9   7       11.63        8.29      1.48 o
   7   9   7        4.64        5.01      1.00 o
   8   9   7        8.73       11.58      1.65 o
   9   9   7        0.39        0.70      1.17 o
  -4  10   7        0.69        0.71      1.31 o
  -3  10   7        0.00       -1.01      1.01 o
  -2  10   7        1.61        1.06      1.03 o
  -1  10   7       48.48       54.31      2.09 o
   0  10   7        0.29       -1.10      1.10 o
   1  10   7      121.74      126.33      2.84 o
   2  10   7       65.97       50.74      1.85 o
   3  10   7      140.03      130.69      2.59 o
   4  10   7      142.83      135.78      2.95 o
   5  10   7       68.60       64.44      2.04 o
   6  10   7       10.12       12.04      1.34 o
   7  10   7       35.96       43.17      3.61 o
   8  10   7       10.90        8.87      1.85 o
  -4  11   7       35.36       44.73      2.49 o
  -3  11   7       25.60       30.85      1.85 o
  -2  11   7       12.24        9.67      1.36 o
  -1  11   7       29.31       34.36      1.80 o
   0  11   7       50.06       52.96      2.10 o
   1  11   7        0.43       -0.14      0.98 o
   2  11   7       35.78       33.36      1.61 o
   3  11   7      159.50      130.81      2.72 o
   4  11   7        0.26       -0.69      0.96 o
   5  11   7        2.31        1.34      1.01 o
   6  11   7       42.45       50.77      2.23 o
   7  11   7        4.72        5.20      1.81 o
   8  11   7        4.09        3.27      1.89 o
  -3  12   7       16.72       22.18      2.67 o
  -2  12   7        4.78        0.90      1.22 o
  -1  12   7       30.53       29.21      1.80 o
   0  12   7        3.94        5.02      1.25 o
   1  12   7        0.29       -0.40      1.00 o
   2  12   7       26.98       26.38      1.61 o
   3  12   7        0.00       -1.03      1.03 o
   4  12   7        0.19       -1.09      1.09 o
   5  12   7        0.96        1.37      1.51 o
   6  12   7       23.13       29.88      1.99 o
   7  12   7        0.00        1.37      1.87 o
  -1  13   7        4.81        4.08      1.37 o
   0  13   7        4.25        4.92      1.37 o
   1  13   7        3.33        6.18      1.32 o
   2  13   7       18.80       17.96      1.60 o
   3  13   7        3.13        4.08      1.33 o
   4  13   7        4.64        2.67      1.32 o
   5  13   7       12.21       10.21      1.81 o
   6  13   7       16.58       17.43      1.89 o
   1  14   7      144.83      177.93      4.07 o
   2  14   7        6.33        5.50      1.91 o
   3  14   7        2.51        0.12      1.40 o
   4  14   7       23.18       28.60      2.07 o
   5  14   7       16.09       20.49      3.82 o
  -1  -7   8       23.72       23.64      2.04 o
   0  -7   8        4.83        6.56      1.91 o
   1  -7   8        9.32        5.79      3.44 o
  -3  -6   8        0.02       -0.03      1.36 o
  -2  -6   8        9.06        9.87      1.42 o
  -1  -6   8       50.88       60.04      2.35 o
   0  -6   8        0.25        1.03      1.41 o
   1  -6   8        1.91        0.83      1.34 o
   2  -6   8       23.01       33.16      3.83 o
   3  -6   8       23.44       24.41      2.39 o
  -5  -5   8        4.83        9.36      3.13 o
  -4  -5   8        2.94        0.05      1.37 o
  -3  -5   8        9.62       10.15      1.49 o
  -2  -5   8       44.99       46.91      2.67 o
  -1  -5   8        0.34       -1.01      1.01 o
   0  -5   8       78.99       81.22      2.77 o
   1  -5   8       14.44       15.49      1.64 o
   2  -5   8       32.52       37.54      2.08 o
   3  -5   8        1.64        0.00      1.36 o
   4  -5   8       13.71       13.48      2.04 o
  -5  -4   8        1.17       -1.88      1.88 o
  -4  -4   8        2.40        4.08      2.25 o
  -3  -4   8       16.55       19.60      1.79 o
  -2  -4   8       22.53       17.43      1.36 o
  -1  -4   8        6.09        4.61      1.26 o
   0  -4   8       32.55       31.44      1.87 o
   1  -4   8       10.36       13.57      1.46 o
   2  -4   8       47.94       44.24      2.12 o
   3  -4   8       14.15       16.70      1.61 o
   4  -4   8      163.77      173.66      5.40 o
   5  -4   8        0.03       -1.62      1.62 o
  -6  -3   8        0.85       -0.60      1.84 o
  -5  -3   8       25.40       30.49      2.58 o
  -4  -3   8       18.02       16.67      1.28 o
  -3  -3   8       57.52       62.75      2.04 o
  -2  -3   8        0.48        0.71      0.90 o
  -1  -3   8       61.69       61.12      1.94 o
   0  -3   8        0.05        0.43      0.96 o
   1  -3   8       79.11       76.77      2.11 o
   2  -3   8       32.07       32.67      1.76 o
   3  -3   8        3.41        1.83      1.13 o
   4  -3   8       14.86       18.55      1.88 o
   5  -3   8        4.19        1.20      1.99 o
   6  -3   8       85.83       86.30      3.97 o
  -6  -2   8       14.47       13.58      2.22 o
  -5  -2   8        0.45       -1.35      1.46 o
  -4  -2   8       19.99       17.49      1.25 o
  -3  -2   8       42.96       41.48      3.22 o
  -2  -2   8      189.21      189.06      3.82 o
  -1  -2   8        0.03       -0.97      0.97 o
   0  -2   8       47.45       52.18      2.04 o
   1  -2   8      181.81      189.36      3.82 o
   2  -2   8        0.15        0.06      0.93 o
   3  -2   8      132.95      133.86      3.16 o
   4  -2   8      129.72      141.45      3.81 o
   5  -2   8        0.07        0.71      1.30 o
   6  -2   8        0.40        0.99      1.75 o
   7  -2   8        7.14        7.04      1.93 o
  -6  -1   8       11.30        7.82      1.93 o
  -5  -1   8        7.87        6.60      1.59 o
  -4  -1   8       11.81       11.53      1.23 o
  -3  -1   8       69.89       73.03      2.34 o
  -2  -1   8        6.74        7.48      1.61 o
  -1  -1   8      692.44      691.57     21.49 o
   0  -1   8        7.36        5.81      1.09 o
   1  -1   8        0.14        0.89      0.87 o
   2  -1   8       30.29       24.21      1.51 o
   3  -1   8       46.89       51.11      1.98 o
   4  -1   8        7.60       10.60      1.19 o
   5  -1   8        2.47        6.30      1.31 o
   6  -1   8       25.00       24.78      2.22 o
   7  -1   8       16.07       16.50      2.00 o
  -7   0   8        1.86        2.62      3.89 o
  -6   0   8        6.46        6.42      2.23 o
  -5   0   8        2.53        0.98      1.31 o
  -4   0   8        0.95        1.07      1.16 o
  -3   0   8      175.84      189.40      3.72 o
  -2   0   8      155.23      154.74      3.27 o
  -1   0   8       83.69       79.13      3.52 o
   0   0   8      335.36      324.29      6.11 o
   1   0   8       82.52       74.32      2.14 o
   2   0   8        4.10        5.96      1.06 o
   3   0   8        0.06       -0.71      0.71 o
   4   0   8       40.62       43.93      1.76 o
   5   0   8       43.91       49.47      2.21 o
   6   0   8       51.57       44.10      2.58 o
   7   0   8        2.55        3.23      1.53 o
   8   0   8        5.23        4.57      1.89 o
  -7   1   8       11.50       10.83      1.72 o
  -6   1   8        0.38        2.01      1.32 o
  -5   1   8        4.46        5.98      1.17 o
  -4   1   8       11.99       10.41      1.09 o
  -3   1   8       54.72       56.47      2.00 o
  -2   1   8      168.15      175.17      3.43 o
  -1   1   8       11.89       14.38      1.11 o
   0   1   8      179.37      179.93      3.96 o
   1   1   8      198.44      199.49      4.21 o
   2   1   8        4.32        5.25      1.26 o
   3   1   8        5.05        3.16      0.82 o
   4   1   8       95.84       94.79      2.52 o
   5   1   8       14.62       19.25      1.39 o
   6   1   8       37.28       33.99      1.85 o
   7   1   8        1.70        3.78      1.69 o
   8   1   8       10.12        8.48      1.80 o
  -7   2   8        1.32        0.41      1.32 o
  -6   2   8        5.67        7.60      1.77 o
  -5   2   8       25.99       27.23      1.53 o
  -4   2   8       32.70       37.00      1.79 o
  -3   2   8       33.69       38.97      1.53 o
  -2   2   8       32.33       33.52      1.53 o
  -1   2   8        7.18        4.34      0.85 o
   0   2   8        0.46       -0.26      0.70 o
   1   2   8        3.81        2.52      0.72 o
   2   2   8       13.84       14.19      1.20 o
   3   2   8        0.27       -0.74      0.74 o
   4   2   8      128.45      120.68      2.93 o
   5   2   8       10.40       14.11      1.22 o
   6   2   8       31.66       24.51      1.51 o
   7   2   8        3.95       -0.91      1.30 o
   8   2   8        0.12       -1.15      1.36 o
   9   2   8        5.16        4.27      1.73 o
  -7   3   8        0.00       -1.03      1.32 o
  -6   3   8        1.32       -0.53      1.01 o
  -5   3   8        0.00       -0.82      0.82 o
  -4   3   8       68.60       66.95      1.54 o
  -3   3   8       14.05       14.77      1.10 o
  -2   3   8       36.61       36.07      1.43 o
  -1   3   8        5.32        3.75      0.88 o
   0   3   8        0.84       -0.32      0.73 o
   1   3   8      117.77      109.31      2.12 o
   2   3   8      166.76      148.32      2.54 o
   3   3   8       36.22       37.41      1.69 o
   4   3   8        2.29       -0.84      0.87 o
   5   3   8        5.54        3.11      1.30 o
   6   3   8        1.58        1.28      0.93 o
   7   3   8       27.97       18.92      3.93 o
   8   3   8        2.98        1.45      2.48 o
   9   3   8       13.47       11.22      1.91 o
  -7   4   8        4.43        2.42      1.19 o
  -6   4   8        0.41       -1.11      1.11 o
  -5   4   8        0.45       -0.95      0.95 o
  -4   4   8        4.02        4.65      0.77 o
  -3   4   8       35.82       33.40      1.28 o
  -2   4   8       15.64       14.69      0.88 o
  -1   4   8        9.43        8.69      0.77 o
   0   4   8      196.74      173.26      3.02 o
   1   4   8       10.58        8.53      0.72 o
   2   4   8      125.91      114.79      2.16 o
   3   4   8        6.88        8.88      0.69 o
   4   4   8      252.76      234.78      3.67 o
   5   4   8       41.68       32.61      1.36 o
   6   4   8       11.41       11.20      0.99 o
   7   4   8       84.47       77.71      3.21 o
   8   4   8        0.48        0.08      1.38 o
   9   4   8        3.62        1.93      2.10 o
  -6   5   8        5.21        4.53      1.36 o
  -5   5   8        3.93        3.02      1.08 o
  -4   5   8       30.58       33.09      1.42 o
  -3   5   8      153.00      148.22      2.40 o
  -2   5   8       41.21       37.61      1.26 o
  -1   5   8       54.92       48.76      1.60 o
   0   5   8       68.13       70.92      1.53 o
   1   5   8       19.30       14.25      0.85 o
   2   5   8      160.61      157.92      2.31 o
   3   5   8       39.35       44.83      1.20 o
   4   5   8      598.11      562.35      5.69 o
   5   5   8      403.64      404.88      5.66 o
   6   5   8       26.42       24.72      1.84 o
   7   5   8        2.48        2.22      1.21 o
   8   5   8       30.65       38.81      3.22 o
   9   5   8        1.56        0.57      2.30 o
  -6   6   8        4.11        3.46      1.41 o
  -5   6   8        1.88       -0.17      1.28 o
  -4   6   8       20.87       22.24      1.50 o
  -3   6   8      408.81      414.51      6.50 o
  -2   6   8        1.26       -0.69      0.69 o
  -1   6   8       88.97       83.04      2.21 o
   0   6   8       14.80       15.48      1.08 o
   1   6   8        5.52        1.76      0.56 o
   2   6   8        3.26        4.59      0.58 o
   3   6   8      417.04      410.57      4.47 o
   4   6   8      382.65      382.49      4.04 o
   5   6   8       80.10       83.10      2.99 o
   6   6   8       99.53       94.10      3.98 o
   7   6   8       21.13       25.85      2.09 o
   8   6   8        8.94        7.78      1.61 o
   9   6   8       10.22       16.82      1.70 o
  -6   7   8        1.18        2.38      1.44 o
  -5   7   8       44.99       44.81      2.57 o
  -4   7   8        6.00        6.11      1.30 o
  -3   7   8        1.73        0.45      0.78 o
  -2   7   8      413.83      426.86      5.16 o
  -1   7   8      247.40      240.58      3.35 o
   0   7   8        1.50        0.19      0.67 o
   1   7   8      356.95      367.10      4.33 o
   2   7   8      231.83      246.83      3.01 o
   3   7   8        1.08        0.14      0.51 o
   4   7   8      157.82      150.05      2.17 o
   5   7   8     1132.80     1138.89     12.00 o
   6   7   8        0.89       -0.80      0.80 o
   7   7   8        7.88        6.12      0.96 o
   8   7   8        2.01        0.93      0.84 o
   9   7   8        0.55        0.25      1.32 o
  -5   8   8        8.21       11.27      1.51 o
  -4   8   8       66.37       65.71      1.93 o
  -3   8   8      146.53      144.74      3.05 o
  -2   8   8       26.86       26.50      1.20 o
  -1   8   8        6.86        6.11      1.20 o
   0   8   8        1.13        1.73      0.77 o
   1   8   8       18.80       18.31      1.20 o
   2   8   8       25.65       29.32      1.22 o
   3   8   8       29.22       27.63      1.03 o
   4   8   8       24.92       26.07      0.96 o
   5   8   8      436.72      429.73      5.14 o
   6   8   8        9.36       11.52      1.13 o
   7   8   8        2.98        1.49      0.94 o
   8   8   8        0.82       -0.52      0.90 o
   9   8   8       15.06       15.70      1.29 o
  -5   9   8       28.79       34.36      2.46 o
  -4   9   8        0.70       -0.53      1.03 o
  -3   9   8        4.32        3.86      1.12 o
  -2   9   8        0.44       -0.01      1.00 o
  -1   9   8      117.69      120.96      3.04 o
   0   9   8       69.30       67.19      2.21 o
   1   9   8        2.39        0.72      0.86 o
   2   9   8       41.55       38.72      1.62 o
   3   9   8        0.95        0.00      0.70 o
   4   9   8       33.89       36.07      1.41 o
   5   9   8        2.65       -0.31      1.16 o
   6   9   8        0.04       -0.75      0.75 o
   7   9   8        5.44        2.27      0.97 o
   8   9   8        9.70       10.78      1.19 o
   9   9   8       12.09       14.38      1.37 o
  -4  10   8       30.86       36.17      2.95 o
  -3  10   8        0.03        0.58      1.10 o
  -2  10   8        3.37        4.42      1.16 o
  -1  10   8       19.57       17.46      1.44 o
   0  10   8       49.92       47.39      1.98 o
   1  10   8        0.64       -0.89      1.02 o
   2  10   8        6.51        0.62      0.91 o
   3  10   8       13.40        3.94      0.92 o
   4  10   8       14.18       12.57      1.21 o
   5  10   8       11.64        7.65      1.15 o
   6  10   8        5.06        3.76      1.21 o
   7  10   8        6.76        6.73      1.72 o
   8  10   8       17.64       18.63      2.72 o
  -3  11   8        1.15        0.46      1.23 o
  -2  11   8       20.01       21.99      1.68 o
  -1  11   8       13.90       14.18      1.45 o
   0  11   8        3.22        1.89      1.07 o
   1  11   8       38.55       37.98      1.76 o
   2  11   8       19.41       20.80      2.37 o
   3  11   8       13.21       18.15      1.27 o
   4  11   8       42.74       41.28      1.89 o
   5  11   8        4.33        5.89      1.11 o
   6  11   8       31.69       33.25      1.97 o
   7  11   8        7.43        8.03      1.90 o
   8  11   8        1.20       -0.22      1.79 o
  -2  12   8       40.04       41.72      2.12 o
  -1  12   8        2.67        1.55      1.23 o
   0  12   8        2.36        1.71      1.16 o
   1  12   8       37.01       35.80      1.84 o
   2  12   8       15.65       14.80      1.39 o
   3  12   8        8.00        7.70      1.35 o
   4  12   8        3.95        5.41      1.23 o
   5  12   8       17.39       16.84      1.73 o
   6  12   8        0.62        0.34      1.33 o
   7  12   8       14.65       17.53      2.39 o
  -1  13   8        0.05       -1.01      1.32 o
   0  13   8       68.61       78.75      2.76 o
   1  13   8        4.03        2.85      1.31 o
   2  13   8        0.50       -1.09      1.09 o
   3  13   8        1.37       -0.62      1.16 o
   4  13   8        0.04       -1.01      1.21 o
   5  13   8        2.65        0.15      1.85 o
   6  13   8        5.20        3.92      1.61 o
   1  14   8        9.56        9.30      1.89 o
   2  14   8        0.01       -1.22      1.47 o
   3  14   8        6.57       11.61      1.66 o
   4  14   8        5.31        8.20      1.59 o
  -1  -6   9       54.87       63.44      4.18 o
   0  -6   9       24.10       27.88      2.13 o
  -3  -5   9        4.82        5.95      1.76 o
  -2  -5   9       61.79       73.61      3.22 o
  -1  -5   9       21.10       25.40      1.72 o
   0  -5   9        0.10        1.05      1.82 o
   1  -5   9       42.10       48.82      3.54 o
   2  -5   9        3.94        4.78      1.67 o
   3  -5   9        1.91       -1.32      1.69 o
  -4  -4   9       12.10       13.37      1.81 o
  -3  -4   9        1.13        3.21      1.59 o
  -2  -4   9       13.11        9.67      1.38 o
  -1  -4   9        4.37        1.98      1.20 o
   0  -4   9       57.40       68.68      3.89 o
   1  -4   9      123.14      131.05      3.49 o
   2  -4   9        0.21        0.10      1.22 o
   3  -4   9        0.77        0.99      1.39 o
   4  -4   9        0.27       -1.56      1.56 o
  -5  -3   9        4.60        5.44      2.15 o
  -4  -3   9        8.32        6.87      1.82 o
  -3  -3   9       16.43       12.71      1.73 o
  -2  -3   9        5.91        2.99      1.47 o
  -1  -3   9       78.49       84.84      2.94 o
   0  -3   9       79.79       79.10      2.65 o
   1  -3   9        3.59        1.74      1.21 o
   2  -3   9       23.95       22.04      1.70 o
   3  -3   9        0.02       -1.15      1.15 o
   4  -3   9       13.79       12.94      1.86 o
   5  -3   9        0.04        0.06      1.70 o
  -5  -2   9        2.60        1.84      1.97 o
  -4  -2   9        0.16       -0.16      1.14 o
  -3  -2   9       25.08       20.98      1.85 o
  -2  -2   9       29.93       35.45      2.12 o
  -1  -2   9       84.30       90.03      3.10 o
   0  -2   9        3.77        1.99      1.09 o
   1  -2   9      151.57      161.55      3.62 o
   2  -2   9       56.44       63.14      2.33 o
   3  -2   9       24.92       29.33      2.40 o
   4  -2   9       30.05       35.20      2.24 o
   5  -2   9       89.54       87.36      3.26 o
   6  -2   9        0.05       -1.77      1.77 o
  -6  -1   9        4.67        5.96      2.06 o
  -5  -1   9        1.21        2.34      1.45 o
  -4  -1   9        0.44       -1.02      1.02 o
  -3  -1   9        2.39        2.01      1.13 o
  -2  -1   9        0.42        1.46      1.24 o
  -1  -1   9        0.02        1.68      1.19 o
   0  -1   9        1.53        0.06      1.11 o
   1  -1   9       12.27       10.90      1.28 o
   2  -1   9       62.34       72.10      2.39 o
   3  -1   9      146.34      160.30      3.55 o
   4  -1   9       13.78       10.01      1.56 o
   5  -1   9        0.24        0.08      1.31 o
   6  -1   9       53.47       51.60      3.17 o
   7  -1   9        2.34        3.82      1.82 o
  -6   0   9        7.37        4.43      1.99 o
  -5   0   9       17.60       17.28      1.79 o
  -4   0   9        1.88       -0.49      1.25 o
  -3   0   9       20.38       22.37      1.56 o
  -2   0   9       28.35       26.71      2.07 o
  -1   0   9       63.68       48.79      2.38 o
   0   0   9       13.50       13.91      1.46 o
   1   0   9      118.41      113.17      3.21 o
   2   0   9        3.20        5.15      1.03 o
   3   0   9        2.22       -0.33      0.96 o
   4   0   9        3.15        1.24      0.99 o
   5   0   9        2.08       -0.21      1.76 o
   6   0   9        8.16        7.11      1.77 o
   7   0   9        0.03        0.26      1.58 o
  -6   1   9       15.17       20.24      2.39 o
  -5   1   9        0.09        0.56      1.28 o
  -4   1   9       62.82       63.90      3.25 o
  -3   1   9       53.23       51.66      2.11 o
  -2   1   9        0.66       -0.34      0.93 o
  -1   1   9      269.10      260.42      4.65 o
   0   1   9       17.22       11.39      1.38 o
   1   1   9       25.99       30.42      1.75 o
   2   1   9       10.46        9.39      1.21 o
   3   1   9      181.35      187.64      3.65 o
   4   1   9       34.72       33.76      1.59 o
   5   1   9        0.00       -1.03      1.08 o
   6   1   9       48.76       46.24      2.71 o
   7   1   9       25.44       31.63      5.85 o
   8   1   9        0.24       -0.68      1.65 o
  -6   2   9        4.43        2.69      1.48 o
  -5   2   9        7.75        7.43      1.25 o
  -4   2   9        2.05        1.67      0.90 o
  -3   2   9       20.81       20.11      1.48 o
  -2   2   9        5.65        6.33      1.12 o
  -1   2   9      120.97      123.20      2.87 o
   0   2   9      121.63      113.79      2.70 o
   1   2   9        0.76       -0.08      0.95 o
   2   2   9       26.92       24.39      1.94 o
   3   2   9      331.09      341.30      6.29 o
   4   2   9        1.19        2.37      0.99 o
   5   2   9       58.91       60.42      2.79 o
   6   2   9       28.34       25.13      1.96 o
   7   2   9        0.17        1.00      3.02 o
   8   2   9        0.07        1.33      1.58 o
  -6   3   9       15.02       14.74      1.77 o
  -5   3   9       10.40        8.96      1.27 o
  -4   3   9        2.62        3.76      0.95 o
  -3   3   9       39.20       44.83      1.91 o
  -2   3   9      111.63      115.92      2.83 o
  -1   3   9       38.96       40.06      1.77 o
   0   3   9       27.91       27.92      1.43 o
   1   3   9       17.37       15.25      1.17 o
   2   3   9       22.50       20.78      1.08 o
   3   3   9       40.90       42.52      1.66 o
   4   3   9       15.75       14.35      1.30 o
   5   3   9        2.89        1.41      1.20 o
   6   3   9       44.98       51.05      2.56 o
   7   3   9       13.79       11.36      1.75 o
   8   3   9        0.01        0.11      1.45 o
  -6   4   9        0.49       -1.10      1.10 o
  -5   4   9        2.41        2.02      0.96 o
  -4   4   9        5.97        4.67      0.91 o
  -3   4   9      149.44      147.63      2.45 o
  -2   4   9       55.23       60.59      1.87 o
  -1   4   9       43.97       42.34      1.59 o
   0   4   9       90.29       86.57      2.35 o
   1   4   9       28.28       27.03      1.40 o
   2   4   9      169.89      177.72      2.98 o
   3   4   9       55.52       50.41      2.24 o
   4   4   9        6.41        1.57      0.86 o
   5   4   9        0.19       -0.89      0.89 o
   6   4   9        5.84        3.73      1.13 o
   7   4   9       46.06       37.91      5.13 o
   8   4   9        9.26        3.09      1.60 o
   9   4   9        1.39        0.52      1.67 o
  -6   5   9        4.89        5.11      1.51 o
  -5   5   9        0.02       -1.01      1.01 o
  -4   5   9        3.46        1.74      0.92 o
  -3   5   9       49.41       47.11      1.52 o
  -2   5   9        9.88        5.31      0.86 o
  -1   5   9       19.34       19.87      1.42 o
   0   5   9       82.02       74.44      2.04 o
   1   5   9       15.72       11.20      1.08 o
   2   5   9        0.04       -0.55      0.64 o
   3   5   9      137.15      131.52      2.24 o
   4   5   9       38.64       28.71      1.31 o
   5   5   9       25.75       23.02      1.48 o
   6   5   9        0.39       -0.89      0.89 o
   7   5   9        7.05        2.65      1.54 o
   8   5   9        2.67        2.05      1.57 o
   9   5   9       37.98       28.58      2.36 o
  -6   6   9       13.20       11.58      1.71 o
  -5   6   9        3.96        1.56      1.22 o
  -4   6   9       19.13       17.90      1.28 o
  -3   6   9        3.29        2.08      0.88 o
  -2   6   9      126.37      123.74      2.57 o
  -1   6   9        2.90        0.21      1.03 o
   0   6   9      113.98      117.84      2.12 o
   1   6   9      593.16      575.56      7.09 o
   2   6   9        0.09       -0.46      0.58 o
   3   6   9      325.84      324.96      4.06 o
   4   6   9     1115.85     1142.79     11.23 o
   5   6   9      129.34      132.96      2.75 o
   6   6   9       72.97       79.39      1.97 o
   7   6   9      157.85      166.39      6.12 o
   8   6   9       17.05       19.52      1.81 o
   9   6   9        7.59       10.88      1.83 o
  -5   7   9       25.32       25.79      1.80 o
  -4   7   9       54.01       50.69      1.90 o
  -3   7   9       58.41       56.21      1.96 o
  -2   7   9      138.09      141.24      2.51 o
  -1   7   9      494.55      512.51      6.51 o
   0   7   9       64.36       70.09      1.86 o
   1   7   9      207.19      207.18      3.67 o
   2   7   9      492.41      508.93      5.55 o
   3   7   9      231.73      231.05      2.96 o
   4   7   9        0.03        1.01      0.68 o
   5   7   9        0.69        0.61      0.90 o
   6   7   9        8.02       10.06      1.00 o
   7   7   9       11.70       15.00      1.27 o
   8   7   9        1.53       -0.95      1.58 o
   9   7   9        0.01       -0.25      0.98 o
  -5   8   9        8.16        9.57      1.85 o
  -4   8   9        6.61        5.42      1.26 o
  -3   8   9       34.01       36.86      1.77 o
  -2   8   9       41.27       37.64      1.81 o
  -1   8   9       19.96       20.20      1.44 o
   0   8   9      147.10      154.94      3.17 o
   1   8   9      204.42      189.31      3.51 o
   2   8   9        1.30       -0.19      0.73 o
   3   8   9       43.67       42.52      1.25 o
   4   8   9       80.52       81.64      1.95 o
   5   8   9       21.36       19.18      1.19 o
   6   8   9       13.17       16.06      1.08 o
   7   8   9       17.51       21.03      2.56 o
   8   8   9        0.10       -2.18      2.18 o
   9   8   9        0.01       -0.18      1.99 o
  -4   9   9       10.33        8.13      1.86 o
  -3   9   9       17.29       19.89      1.64 o
  -2   9   9        0.95       -1.00      1.13 o
  -1   9   9        6.21        5.27      1.17 o
   0   9   9        7.11        8.46      1.19 o
   1   9   9        2.07        1.52      0.95 o
   2   9   9       48.91       46.83      1.79 o
   3   9   9        5.38        3.24      0.74 o
   4   9   9       30.15       32.21      1.38 o
   5   9   9       12.87       11.27      1.06 o
   6   9   9       23.56       19.38      1.51 o
   7   9   9       16.48       16.97      1.65 o
   8   9   9       11.51       11.30      1.78 o
  -4  10   9       17.12       21.28      2.30 o
  -3  10   9        0.41       -1.14      1.14 o
  -2  10   9        0.86       -1.07      1.07 o
  -1  10   9       65.50       68.87      2.36 o
   0  10   9        6.64        7.01      1.20 o
   1  10   9        2.40       -0.56      0.94 o
   2  10   9       91.49       79.59      2.30 o
   3  10   9       12.08       10.92      1.40 o
   4  10   9        7.24        6.18      1.10 o
   5  10   9        4.72        4.70      1.07 o
   6  10   9        0.46       -0.77      1.04 o
   7  10   9        0.13       -1.17      1.26 o
   8  10   9        6.73        8.83      1.64 o
  -3  11   9        0.31       -1.11      1.69 o
  -2  11   9        0.00        1.65      1.21 o
  -1  11   9        3.41        4.45      1.28 o
   0  11   9        0.19        1.19      1.10 o
   1  11   9        0.17        0.34      0.99 o
   2  11   9        0.83       -0.76      1.00 o
   3  11   9       18.63       24.98      1.62 o
   4  11   9       24.41       23.71      1.57 o
   5  11   9        3.32        6.35      1.21 o
   6  11   9        1.99        1.50      1.31 o
   7  11   9        7.26        4.95      2.96 o
  -2  12   9        2.50        1.48      1.30 o
  -1  12   9        1.21        1.90      1.27 o
   0  12   9       29.21       34.42      1.92 o
   1  12   9       21.67       29.41      2.46 o
   2  12   9        0.19       -1.00      1.00 o
   3  12   9       12.16       10.60      1.60 o
   4  12   9       33.53       32.18      1.84 o
   5  12   9       17.28       14.97      1.73 o
   6  12   9       17.37       21.17      1.90 o
   7  12   9       21.02       20.57      3.24 o
  -1  13   9        1.17        1.19      1.32 o
   0  13   9      151.76      166.39      4.26 o
   1  13   9       11.67       10.35      1.85 o
   2  13   9        0.00       -0.44      1.35 o
   3  13   9        4.79        4.00      1.45 o
   4  13   9       44.82       49.18      2.57 o
   5  13   9        7.54        9.95      1.77 o
   6  13   9        8.10        8.94      1.76 o
   1  14   9        7.85        6.35      2.69 o
   2  14   9        0.10       -0.23      1.52 o
   3  14   9        7.23        7.36      1.56 o
   4  14   9       51.56       61.81      2.63 o
  -2  -4  10        5.48        4.39      1.79 o
  -1  -4  10        0.36       -0.62      1.16 o
   0  -4  10       13.99       14.82      1.75 o
   1  -4  10        5.97        7.25      1.63 o
   2  -4  10        3.03        3.76      1.49 o
   3  -4  10       40.60       51.46      3.01 o
  -4  -3  10       46.74       48.40      4.05 o
  -3  -3  10       22.28       20.89      2.05 o
  -2  -3  10       10.55        9.40      1.80 o
  -1  -3  10        8.31        7.48      1.74 o
   0  -3  10       46.80       49.81      2.34 o
   1  -3  10        8.90       10.27      1.52 o
   2  -3  10        2.54        3.01      1.36 o
   3  -3  10       60.69       80.66      3.39 o
   4  -3  10       11.71       14.96      2.13 o
  -4  -2  10       24.13       22.71      1.77 o
  -3  -2  10        0.52        2.65      1.85 o
  -2  -2  10      188.23      186.26      4.86 o
  -1  -2  10       10.14        7.31      2.35 o
   0  -2  10       13.61       17.71      1.61 o
   1  -2  10        3.48        2.10      1.20 o
   2  -2  10        9.08        8.25      1.41 o
   3  -2  10        0.01       -0.75      1.33 o
   4  -2  10        0.27       -1.48      1.48 o
   5  -2  10       25.34       29.96      2.31 o
  -5  -1  10        1.80       -1.01      1.95 o
  -4  -1  10        3.27        1.28      1.25 o
  -3  -1  10       32.03       36.62      2.32 o
  -2  -1  10      122.57      135.02      3.98 o
  -1  -1  10        0.03       -1.22      1.22 o
   0  -1  10        1.08       -1.43      1.43 o
   1  -1  10       40.17       38.89      1.95 o
   2  -1  10       93.47       98.85      3.85 o
   3  -1  10        1.87        2.17      1.45 o
   4  -1  10       44.78       61.91      2.88 o
   5  -1  10       64.57       65.21      2.97 o
   6  -1  10        5.48        6.27      2.15 o
  -5   0  10        1.73        0.74      1.87 o
  -4   0  10       13.22       15.51      2.09 o
  -3   0  10       22.54       20.74      1.64 o
  -2   0  10        0.02        0.50      1.28 o
  -1   0  10        0.88       -0.46      1.51 o
   0   0  10       14.45       16.27      1.62 o
   1   0  10       72.17       75.14      2.79 o
   2   0  10       85.39       90.82      3.02 o
   3   0  10        0.01        0.28      1.07 o
   4   0  10       30.48       36.26      2.20 o
   5   0  10       87.31       92.48      3.19 o
   6   0  10        0.02       -1.63      1.63 o
   7   0  10        0.67        0.59      1.75 o
  -5   1  10        0.86        0.94      1.55 o
  -4   1  10        0.82       -1.35      1.35 o
  -3   1  10       13.27       11.98      1.42 o
  -2   1  10        5.60        2.73      1.52 o
  -1   1  10        4.32        4.53      1.25 o
   0   1  10       86.24       90.74      3.02 o
   1   1  10       40.87       43.40      2.24 o
   2   1  10        8.71        7.26      1.71 o
   3   1  10       97.24       91.63      3.03 o
   4   1  10        1.57       -0.87      1.15 o
   5   1  10       15.40       15.80      2.94 o
   6   1  10        1.57        0.64      1.65 o
   7   1  10        0.89        1.65      1.63 o
  -5   2  10        0.41       -1.35      1.35 o
  -4   2  10        1.05       -1.00      1.07 o
  -3   2  10       26.20       22.85      1.64 o
  -2   2  10        0.58       -1.00      1.00 o
  -1   2  10       69.40       71.26      2.36 o
   0   2  10       85.64       85.91      2.50 o
   1   2  10       26.95       23.61      1.46 o
   2   2  10      137.58      123.23      3.38 o
   3   2  10       46.67       44.61      2.22 o
   4   2  10        0.10       -0.03      1.38 o
   5   2  10        4.83        7.81      1.66 o
   6   2  10       42.04       45.11      2.68 o
   7   2  10        0.97       -0.27      1.50 o
   8   2  10        7.91        7.20      2.02 o
  -5   3  10        0.12       -0.18      1.19 o
  -4   3  10       22.20       15.52      1.28 o
  -3   3  10       36.88       39.12      1.94 o
  -2   3  10       18.56       18.53      1.50 o
  -1   3  10       13.35       12.92      1.32 o
   0   3  10        6.82        9.65      1.17 o
   1   3  10       91.94       78.83      2.34 o
   2   3  10       52.81       47.30      1.88 o
   3   3  10       74.05       68.64      2.52 o
   4   3  10       19.75       13.55      1.79 o
   5   3  10       44.59       44.28      2.71 o
   6   3  10       28.30       27.96      2.12 o
   7   3  10        2.63        3.12      1.29 o
   8   3  10        0.57       -1.36      1.51 o
  -5   4  10        5.22        5.82      1.36 o
  -4   4  10       37.38       36.72      1.64 o
  -3   4  10       54.57       61.90      1.85 o
  -2   4  10       54.28       58.48      2.26 o
  -1   4  10       29.37       31.28      1.68 o
   0   4  10        4.28        2.69      1.00 o
   1   4  10       70.80       79.38      2.37 o
   2   4  10        9.62        6.68      1.08 o
   3   4  10      158.46      154.40      3.23 o
   4   4  10       16.84       14.14      1.50 o
   5   4  10       18.04       15.04      1.46 o
   6   4  10       30.28       27.33      2.07 o
   7   4  10        1.10        0.15      1.57 o
   8   4  10        0.43       -1.51      1.51 o
  -5   5  10        1.68        0.00      1.17 o
  -4   5  10        8.74        6.61      1.04 o
  -3   5  10       26.41       25.19      1.23 o
  -2   5  10        9.87        8.97      1.17 o
  -1   5  10       39.56       36.27      1.65 o
   0   5  10        3.30        1.04      1.13 o
   1   5  10       57.84       54.92      2.05 o
   2   5  10       28.26       26.19      1.49 o
   3   5  10       29.98       26.35      1.46 o
   4   5  10       79.42       77.08      1.96 o
   5   5  10       13.88       10.09      1.33 o
   6   5  10        3.61        0.15      2.24 o
   7   5  10       34.50       25.91      2.31 o
   8   5  10        1.30        0.40      1.59 o
  -5   6  10        9.84        9.97      1.84 o
  -4   6  10        3.90        4.33      1.25 o
  -3   6  10       51.35       47.38      1.76 o
  -2   6  10       49.80       53.24      2.50 o
  -1   6  10        1.68       -1.03      1.03 o
   0   6  10        0.92       -0.92      0.92 o
   1   6  10        7.97        3.58      1.03 o
   2   6  10        0.02       -0.82      0.82 o
   3   6  10       23.12       21.52      1.32 o
   4   6  10      250.05      265.95      4.70 o
   5   6  10       59.54       64.78      1.92 o
   6   6  10        1.40       -1.07      1.07 o
   7   6  10       40.22       42.67      2.44 o
   8   6  10       32.13       26.13      2.40 o
  -5   7  10       12.06       10.76      1.88 o
  -4   7  10        0.00       -0.30      1.18 o
  -3   7  10        0.70        0.74      1.07 o
  -2   7  10       10.91       11.68      1.31 o
  -1   7  10       40.47       44.67      2.33 o
   0   7  10      138.22      138.77      2.72 o
   1   7  10        9.84        8.46      1.61 o
   2   7  10      103.85      102.22      2.22 o
   3   7  10      168.98      166.49      2.66 o
   4   7  10       13.12       11.62      1.04 o
   5   7  10       22.21       28.24      1.41 o
   6   7  10      298.91      307.51      7.22 o
   7   7  10       41.04       45.41      2.47 o
   8   7  10       38.80       47.62      2.68 o
  -4   8  10       27.92       27.78      2.26 o
  -3   8  10       15.20       15.11      1.46 o
  -2   8  10      271.23      290.84      4.97 o
  -1   8  10        1.69        0.34      1.14 o
   0   8  10       33.73       34.16      1.68 o
   1   8  10      410.64      425.41      6.24 o
   2   8  10       80.60       85.87      1.95 o
   3   8  10       80.72       88.26      1.89 o
   4   8  10       52.61       58.64      1.78 o
   5   8  10        7.17       10.63      1.06 o
   6   8  10        5.41        4.61      1.13 o
   7   8  10        5.85        2.77      1.46 o
   8   8  10        8.44       11.72      2.79 o
  -4   9  10        9.33        5.49      1.85 o
  -3   9  10       16.69       17.49      1.55 o
  -2   9  10        0.02        0.36      1.10 o
  -1   9  10      169.95      170.29      3.98 o
   0   9  10        4.35        2.36      1.06 o
   1   9  10       10.82        8.88      1.16 o
   2   9  10       27.16       19.08      1.22 o
   3   9  10        2.85        1.41      0.80 o
   4   9  10        2.57        1.79      0.87 o
   5   9  10       46.45       48.91      1.73 o
   6   9  10        8.01        7.12      1.19 o
   7   9  10       16.13       19.04      2.22 o
   8   9  10        7.17        8.16      1.72 o
  -3  10  10        0.06       -0.81      1.36 o
  -2  10  10        0.96       -0.67      1.21 o
  -1  10  10        1.14        0.79      1.22 o
   0  10  10        1.48        0.08      1.06 o
   1  10  10        0.07       -0.98      0.98 o
   2  10  10        0.34        0.86      0.94 o
   3  10  10       64.15       67.19      1.82 o
   4  10  10        1.42       -0.54      1.40 o
   5  10  10        1.27        2.30      0.96 o
   6  10  10       29.28       30.40      1.68 o
   7  10  10       11.57       14.17      2.02 o
   8  10  10        3.95        4.96      1.76 o
  -2  11  10       10.64        9.12      1.44 o
  -1  11  10        9.32       11.64      1.50 o
   0  11  10        7.20        6.93      2.10 o
   1  11  10        9.22        8.71      1.46 o
   2  11  10       18.92       14.98      1.31 o
   3  11  10       40.53       30.72      1.77 o
   4  11  10        2.09       -0.35      1.06 o
   5  11  10       11.00        9.50      1.55 o
   6  11  10       89.53      101.32      3.17 o
   7  11  10       24.72       34.21      2.66 o
  -1  12  10       48.84       57.66      2.51 o
   0  12  10       40.64       44.53      2.22 o
   1  12  10        3.50        2.45      1.41 o
   2  12  10       40.37       41.60      1.87 o
   3  12  10       20.83       17.17      1.60 o
   4  12  10        0.01       -1.14      1.14 o
   5  12  10       25.99       28.80      2.28 o
   6  12  10      129.11      152.82      4.01 o
   0  13  10        0.54        0.62      1.42 o
   1  13  10        5.63        2.96      1.63 o
   2  13  10        0.05       -0.79      1.32 o
   3  13  10        0.26       -0.22      1.27 o
   4  13  10        1.93        0.61      1.34 o
   5  13  10        1.57        0.04      1.77 o
  -2  -3  11        2.54        0.57      2.72 o
  -1  -3  11       18.35       18.73      2.21 o
   0  -3  11        0.03       -1.51      1.57 o
   1  -3  11        5.26        3.63      1.49 o
   2  -3  11        2.52        1.76      1.46 o
  -3  -2  11        0.00       -0.66      1.34 o
  -2  -2  11        2.68        4.33      1.91 o
  -1  -2  11        1.63        1.13      1.84 o
   0  -2  11        0.10       -1.49      1.49 o
   1  -2  11        0.23       -1.21      1.21 o
   2  -2  11       21.63       22.40      2.23 o
   3  -2  11       48.12       56.54      3.26 o
   4  -2  11       27.64       26.45      2.57 o
  -4  -1  11        1.69        0.11      1.74 o
  -3  -1  11        0.09       -1.24      1.70 o
  -2  -1  11        1.46        3.64      1.88 o
  -1  -1  11       44.65       51.83      3.41 o
   0  -1  11       22.43       18.09      1.92 o
   1  -1  11       17.68       21.09      2.82 o
   2  -1  11       12.11       15.45      1.81 o
   3  -1  11        2.25        1.09      1.32 o
   4  -1  11        5.13        3.66      1.70 o
   5  -1  11        3.20        3.26      1.65 o
  -4   0  11        4.65        3.61      2.56 o
  -3   0  11        7.86        6.50      1.79 o
  -2   0  11        2.08        2.49      1.31 o
  -1   0  11       15.77       13.26      1.56 o
   0   0  11       86.84       97.03      3.38 o
   1   0  11       32.87       38.01      3.66 o
   2   0  11        0.65       -0.02      1.29 o
   3   0  11       19.05       19.13      1.97 o
   4   0  11       40.78       43.16      2.54 o
   5   0  11        1.09        1.15      1.51 o
   6   0  11        0.10       -1.14      2.40 o
  -4   1  11        2.81       -0.16      1.55 o
  -3   1  11        7.66        6.08      1.99 o
  -2   1  11       23.47       23.26      2.04 o
  -1   1  11       37.44       35.99      1.96 o
   0   1  11       24.34       25.81      1.69 o
   1   1  11        0.16       -1.31      1.31 o
   2   1  11       43.90       47.41      3.00 o
   3   1  11        0.27       -0.29      1.23 o
   4   1  11        2.28        1.81      1.74 o
   5   1  11        0.57       -0.35      1.79 o
   6   1  11        4.36       -0.63      1.87 o
  -5   2  11        4.62       -2.38      2.56 o
  -4   2  11        4.77        3.34      1.97 o
  -3   2  11        0.02       -1.13      1.13 o
  -2   2  11       33.85       36.12      1.95 o
  -1   2  11       58.92       62.58      2.46 o
   0   2  11        6.24        2.62      1.18 o
   1   2  11        7.63        7.97      1.28 o
   2   2  11       95.14       97.57      3.20 o
   3   2  11       80.81       80.98      2.94 o
   4   2  11       10.28        5.21      1.76 o
   5   2  11       24.90       32.11      2.58 o
   6   2  11        0.42       -1.21      1.63 o
   7   2  11        9.42        5.63      1.90 o
  -5   3  11        5.43        5.36      1.67 o
  -4   3  11       48.17       47.11      2.49 o
  -3   3  11        8.98        9.47      2.40 o
  -2   3  11       15.73       13.83      1.51 o
  -1   3  11       18.22       16.04      1.55 o
   0   3  11        0.20       -1.03      1.03 o
   1   3  11      205.26      196.89      4.02 o
   2   3  11      226.63      217.28      4.25 o
   3   3  11       16.52       15.50      1.44 o
   4   3  11       36.22       32.64      2.50 o
   5   3  11       33.51       37.71      2.58 o
   6   3  11       20.96       20.55      2.16 o
   7   3  11        0.79        0.14      1.54 o
  -5   4  11        1.97       -0.16      1.55 o
  -4   4  11        4.61        3.39      1.27 o
  -3   4  11      100.14       99.59      3.04 o
  -2   4  11        1.78       -1.07      1.07 o
  -1   4  11      173.47      178.37      3.91 o
   0   4  11      177.79      175.05      3.80 o
   1   4  11       13.04       12.40      1.46 o
   2   4  11        0.20       -0.55      0.96 o
   3   4  11      104.21      102.07      2.77 o
   4   4  11       84.03       76.33      2.84 o
   5   4  11        0.88       -0.64      2.11 o
   6   4  11       32.58       31.27      2.34 o
   7   4  11        3.36        3.37      1.38 o
  -4   5  11        9.86        8.53      1.40 o
  -3   5  11       37.56       36.35      2.59 o
  -2   5  11        0.37       -1.10      1.10 o
  -1   5  11       43.53       43.90      2.28 o
   0   5  11      138.99      149.20      3.49 o
   1   5  11       18.35       12.78      1.39 o
   2   5  11       61.16       61.69      2.22 o
   3   5  11      278.90      289.56      5.09 o
   4   5  11      129.99      127.35      3.57 o
   5   5  11        0.28       -1.09      1.09 o
   6   5  11       11.48       12.10      1.59 o
   7   5  11        3.43        3.99      1.40 o
   8   5  11        0.05        0.16      1.65 o
  -4   6  11        1.35        0.36      1.09 o
  -3   6  11       34.64       34.10      1.81 o
  -2   6  11       30.10       34.89      1.96 o
  -1   6  11        2.53       -0.15      1.17 o
   0   6  11       23.39       23.34      1.62 o
   1   6  11       50.41       45.95      2.05 o
   2   6  11       15.17       15.29      1.36 o
   3   6  11       35.24       36.06      1.77 o
   4   6  11       52.55       52.79      2.47 o
   5   6  11        4.61       -0.34      1.19 o
   6   6  11        8.67        5.71      2.42 o
   7   6  11        4.29        2.00      1.34 o
   8   6  11        0.11       -1.05      2.82 o
  -4   7  11        0.00       -0.81      1.33 o
  -3   7  11       22.59       25.53      1.69 o
  -2   7  11       22.05       21.64      2.26 o
  -1   7  11        7.13        4.08      1.10 o
   0   7  11        9.41        6.41      1.21 o
   1   7  11        6.27        3.81      1.10 o
   2   7  11        0.02       -0.92      0.92 o
   3   7  11       14.99       12.11      1.23 o
   4   7  11       45.45       51.45      3.93 o
   5   7  11      111.28      110.14      2.92 o
   6   7  11        4.62        3.64      2.38 o
   7   7  11       12.85       10.18      1.97 o
   8   7  11        0.11        2.15      1.80 o
  -4   8  11        5.25        0.70      1.70 o
  -3   8  11        0.80       -1.50      1.50 o
  -2   8  11        3.51        3.28      1.39 o
  -1   8  11        7.56        4.45      1.26 o
   0   8  11        1.82       -0.94      1.18 o
   1   8  11        0.85       -0.49      0.88 o
   2   8  11       19.56       23.16      1.30 o
   3   8  11        0.41        0.21      0.77 o
   4   8  11       64.19       62.95      2.25 o
   5   8  11      185.87      192.76      3.38 o
   6   8  11        2.85        2.51      1.16 o
   7   8  11        6.88        7.29      2.03 o
   8   8  11        4.72        1.33      1.81 o
  -3   9  11        7.34        5.74      1.69 o
  -2   9  11        7.85        8.74      1.38 o
  -1   9  11        3.17        2.14      1.21 o
   0   9  11       29.73       31.57      1.75 o
   1   9  11        0.69       -0.02      0.93 o
   2   9  11        4.79        4.27      0.93 o
   3   9  11       63.72       61.93      1.93 o
   4   9  11       32.81       35.09      1.73 o
   5   9  11        0.53       -0.12      0.95 o
   6   9  11        8.01        6.26      1.26 o
   7   9  11        2.17        2.34      1.49 o
  -3  10  11        0.04       -1.73      1.73 o
  -2  10  11        0.37       -0.41      1.18 o
  -1  10  11       17.50       16.37      1.58 o
   0  10  11        2.51        3.72      1.25 o
   1  10  11        7.68        4.65      1.22 o
   2  10  11        3.37       -0.65      0.87 o
   3  10  11        2.61        1.12      1.11 o
   4  10  11       15.49       11.38      1.33 o
   5  10  11       10.79        8.46      1.27 o
   6  10  11        0.38       -1.14      1.14 o
   7  10  11        3.41        0.74      1.46 o
  -2  11  11        1.93       -0.41      1.31 o
  -1  11  11       15.65       16.05      1.63 o
   0  11  11        3.78        4.83      1.33 o
   1  11  11        1.76        0.36      1.18 o
   2  11  11       14.59       14.04      1.34 o
   3  11  11       25.85       22.30      1.95 o
   4  11  11        5.92        5.96      1.31 o
   5  11  11        8.24        7.36      1.58 o
   6  11  11       28.03       31.08      2.09 o
   7  11  11       10.66       10.84      3.08 o
  -1  12  11       33.16       34.71      2.13 o
   0  12  11        0.20       -1.31      1.31 o
   1  12  11        0.13       -0.17      1.22 o
   2  12  11        4.50        2.94      1.19 o
   3  12  11        8.98        8.45      1.44 o
   4  12  11        0.26       -1.22      1.22 o
   5  12  11        2.51        1.14      1.55 o
   6  12  11        0.38        0.70      1.59 o
   1  13  11        2.19       -1.31      1.31 o
   2  13  11        1.23       -0.21      1.39 o
   3  13  11       18.76       18.76      1.81 o
   4  13  11       15.01       18.71      2.38 o
   5  13  11        6.59        4.74      2.23 o
   1  -2  12       36.43       36.26      3.35 o
  -2  -1  12        1.73        3.39      1.80 o
  -1  -1  12        3.21        2.98      1.65 o
   0  -1  12        7.65        4.72      1.74 o
   1  -1  12       12.57       12.69      1.93 o
   2  -1  12        1.86        0.56      1.56 o
   3  -1  12        2.85       -1.73      2.07 o
  -2   0  12       21.96       22.25      1.91 o
  -1   0  12       16.02       14.04      1.71 o
   0   0  12       37.20       45.97      2.69 o
   1   0  12       23.97       28.38      2.81 o
   2   0  12        2.97       -1.47      1.47 o
   3   0  12       13.84       19.49      2.68 o
   4   0  12       22.10       23.77      2.79 o
  -3   1  12        4.71        4.40      1.74 o
  -2   1  12        1.64       -1.16      1.28 o
  -1   1  12       39.56       42.39      3.10 o
   0   1  12        0.66        1.63      1.23 o
   1   1  12        0.13       -1.27      1.27 o
   2   1  12        1.76       -0.42      1.33 o
   3   1  12       19.73       18.68      2.51 o
   4   1  12       18.83       22.15      2.65 o
   5   1  12        1.43       -1.82      1.82 o
  -3   2  12        3.35        0.05      1.64 o
  -2   2  12        4.70        2.59      1.35 o
  -1   2  12       30.66       33.52      2.54 o
   0   2  12        9.03        5.27      1.35 o
   1   2  12        2.84        0.47      1.34 o
   2   2  12        3.85        1.59      1.12 o
   3   2  12        8.90        9.82      1.67 o
   4   2  12        3.07       -0.86      3.27 o
   5   2  12        7.85        4.14      2.07 o
   6   2  12        7.48        9.53      3.43 o
  -4   3  12        0.14        0.21      1.62 o
  -3   3  12        0.81       -0.09      1.56 o
  -2   3  12       13.35       12.10      1.59 o
  -1   3  12       94.91       97.80      3.03 o
   0   3  12        0.60        0.38      1.20 o
   1   3  12       16.87       19.01      1.62 o
   2   3  12       23.46       23.75      1.67 o
   3   3  12       48.88       46.74      2.13 o
   4   3  12       29.69       33.63      3.27 o
   5   3  12      111.20      116.25      6.80 o
   6   3  12       53.80       50.43      3.23 o
  -4   4  12        1.70        1.91      1.68 o
  -3   4  12        0.14       -1.43      1.58 o
  -2   4  12       37.68       33.38      2.00 o
  -1   4  12        4.64        1.18      1.34 o
   0   4  12       65.34       64.25      3.86 o
   1   4  12       41.23       38.65      1.99 o
   2   4  12       21.37       22.42      1.64 o
   3   4  12        4.14        6.44      1.59 o
   4   4  12       43.11       45.19      2.45 o
   5   4  12       12.94       12.46      1.76 o
   6   4  12        1.47        0.24      1.69 o
   7   4  12       23.83       24.44      2.45 o
  -4   5  12        2.89        2.45      1.71 o
  -3   5  12        4.32        0.88      1.66 o
  -2   5  12        8.80        8.07      1.51 o
  -1   5  12      125.82      133.94      3.49 o
   0   5  12       52.57       58.75      2.43 o
   1   5  12       14.84       14.91      1.49 o
   2   5  12       10.05       10.02      1.37 o
   3   5  12       27.31       29.41      1.77 o
   4   5  12        6.46        8.10      1.84 o
   5   5  12       15.80       14.43      1.71 o
   6   5  12       34.01       31.11      2.50 o
   7   5  12       20.75       16.58      1.86 o
  -3   6  12       19.61       21.60      2.23 o
  -2   6  12        0.84       -0.43      1.24 o
  -1   6  12       13.25       12.62      1.54 o
   0   6  12        9.30        8.94      1.46 o
   1   6  12        0.02       -1.10      1.10 o
   2   6  12       33.06       34.78      1.88 o
   3   6  12        9.49        9.07      1.34 o
   4   6  12       15.93       15.85      1.75 o
   5   6  12       67.87       74.41      4.22 o
   6   6  12       33.45       39.56      2.45 o
   7   6  12        0.06       -0.78      1.42 o
  -3   7  12       21.03       24.94      2.37 o
  -2   7  12       15.52       17.08      1.76 o
  -1   7  12        3.64        2.70      1.32 o
   0   7  12       36.93       41.67      2.10 o
   1   7  12       55.68       60.53      2.42 o
   2   7  12       22.90       21.91      1.64 o
   3   7  12        3.60        3.33      1.67 o
   4   7  12        8.01       10.15      1.40 o
   5   7  12        3.72        3.73      1.20 o
   6   7  12        0.01       -1.33      1.33 o
   7   7  12        9.01       14.18      3.62 o
  -3   8  12        1.81        0.67      1.50 o
  -2   8  12       23.53       21.81      1.56 o
  -1   8  12       12.70       13.84      1.36 o
   0   8  12       45.19       52.77      2.23 o
   1   8  12       62.74       74.44      2.45 o
   2   8  12        2.84        0.92      1.10 o
   3   8  12        1.00        0.51      1.07 o
   4   8  12       52.12       58.26      2.31 o
   5   8  12        2.22        2.69      1.19 o
   6   8  12        0.37       -1.83      1.86 o
   7   8  12        7.41        7.14      4.21 o
  -2   9  12        3.00        2.42      1.42 o
  -1   9  12        3.84        5.30      1.37 o
   0   9  12       14.84       15.93      1.41 o
   1   9  12        1.97        2.32      1.08 o
   2   9  12       87.18       99.28      2.78 o
   3   9  12       13.23       12.41      1.63 o
   4   9  12        0.76        0.42      1.25 o
   5   9  12       49.15       58.98      2.28 o
   6   9  12        7.31        8.00      1.71 o
   7   9  12        0.00       -1.71      1.71 o
  -2  10  12        2.20        0.94      1.33 o
  -1  10  12       21.74       19.33      1.70 o
   0  10  12        0.12       -1.15      1.15 o
   1  10  12        7.36        5.02      1.20 o
   2  10  12       59.09       57.15      2.08 o
   3  10  12       12.49       10.99      1.66 o
   4  10  12        0.00       -1.23      1.23 o
   5  10  12       85.44      103.08      3.92 o
   6  10  12       50.54       63.37      3.26 o
  -1  11  12       28.96       37.21      3.41 o
   0  11  12        0.94       -1.28      1.28 o
   1  11  12       22.08       24.59      1.80 o
   2  11  12        6.81        5.97      1.24 o
   3  11  12        1.90       -0.62      1.70 o
   4  11  12       10.88       14.51      1.75 o
   5  11  12       73.27       95.01      3.86 o
   6  11  12        0.01       -1.69      1.79 o
   0  12  12       26.84       28.72      2.06 o
   1  12  12        1.84       -0.03      1.68 o
   2  12  12       10.93       10.99      1.59 o
   3  12  12        0.16       -1.26      1.26 o
   4  12  12        1.93       -1.25      1.25 o
   5  12  12        1.13       -1.91      1.91 o
   0   0  13        1.32       -1.20      1.64 o
   1   0  13        0.56        0.52      1.68 o
   2   0  13        0.16       -2.05      2.05 o
  -1   1  13        0.70        2.53      1.44 o
   0   1  13       15.57       17.23      1.78 o
   1   1  13        1.56        0.40      1.35 o
   2   1  13       32.65       32.52      2.44 o
   3   1  13       35.49       38.19      4.21 o
  -2   2  13        2.25        2.42      1.53 o
  -1   2  13        1.32       -0.08      1.31 o
   0   2  13        6.06        4.58      1.44 o
   1   2  13       32.51       31.52      2.40 o
   2   2  13       14.99       16.46      1.73 o
   3   2  13        0.27       -1.95      1.95 o
   4   2  13        0.07       -1.21      1.83 o
  -2   3  13        2.94        0.53      1.37 o
  -1   3  13       12.36       13.18      1.66 o
   0   3  13        4.19        3.37      1.60 o
   1   3  13       22.13       29.57      2.68 o
   2   3  13        2.07       -0.46      1.22 o
   3   3  13       39.31       38.58      2.51 o
   4   3  13        0.93       -0.30      1.45 o
   5   3  13        0.60       -0.82      1.45 o
  -2   4  13        2.39       -0.93      1.35 o
  -1   4  13        0.13       -0.25      1.29 o
   0   4  13        1.22       -0.50      1.30 o
   1   4  13       25.92       23.18      1.78 o
   2   4  13       11.74       13.13      1.55 o
   3   4  13       93.55       96.90      3.53 o
   4   4  13       33.72       35.44      2.41 o
   5   4  13       25.36       24.38      2.13 o
   6   4  13        0.64       -1.25      2.99 o
  -2   5  13        0.65       -0.37      1.36 o
  -1   5  13        0.01       -1.22      1.22 o
   0   5  13        0.96       -1.44      1.49 o
   1   5  13        0.44       -1.12      1.12 o
   2   5  13       60.23       62.00      2.50 o
   3   5  13       82.13       94.33      3.45 o
   4   5  13        2.64        0.70      1.50 o
   5   5  13        0.08       -1.14      1.43 o
   6   5  13        0.60        2.07      1.87 o
  -2   6  13        5.16        4.51      1.54 o
  -1   6  13        5.24        4.85      1.44 o
   0   6  13        4.58        3.15      1.38 o
   1   6  13        5.77        3.43      1.44 o
   2   6  13       29.47       31.80      2.94 o
   3   6  13        3.67        5.53      1.58 o
   4   6  13       81.35       87.99      4.80 o
   5   6  13        0.85       -1.43      1.43 o
   6   6  13        7.48        5.19      1.68 o
  -2   7  13        0.63       -0.53      1.42 o
  -1   7  13        4.83        4.04      1.47 o
   0   7  13       33.60       35.60      2.70 o
   1   7  13        0.82       -1.20      1.20 o
   2   7  13       17.06       20.33      1.73 o
   3   7  13        0.44        0.44      1.42 o
   4   7  13       58.99       59.39      3.45 o
   5   7  13        7.82       10.28      1.56 o
   6   7  13       33.48       32.58      2.82 o
  -2   8  13       60.28       66.51      2.89 o
  -1   8  13        5.27        1.89      1.46 o
   0   8  13       20.47       23.24      1.95 o
   1   8  13       65.14       76.59      2.83 o
   2   8  13        0.79       -1.06      1.20 o
   3   8  13       65.76       74.53      3.14 o
   4   8  13       54.33       66.73      3.41 o
   5   8  13       14.41       13.15      1.92 o
   6   8  13        0.27       -1.47      1.47 o
  -1   9  13       43.73       51.68      2.16 o
   0   9  13       15.30       16.89      1.71 o
   1   9  13        5.88        4.45      1.36 o
   2   9  13        1.52        4.13      1.34 o
   3   9  13       28.01       31.56      3.99 o
   4   9  13       16.43       19.03      2.01 o
   5   9  13       16.22       12.58      3.08 o
   6   9  13        4.88        1.75      1.62 o
  -1  10  13        0.10       -0.99      2.18 o
   0  10  13        2.03       -0.66      1.22 o
   1  10  13        4.75        4.82      1.43 o
   2  10  13        0.41        0.10      1.21 o
   3  10  13        3.65        2.50      1.49 o
   4  10  13        2.06        4.69      1.53 o
   5  10  13        5.44        4.49      2.00 o
   0  11  13        0.92        0.66      3.04 o
   1  11  13        5.02        1.71      1.33 o
   2  11  13        4.21        3.57      2.39 o
   3  11  13       15.35       10.01      1.81 o
   4  11  13       10.42       16.56      1.93 o
   5  11  13       37.63       44.81      5.12 o
   3  12  13       45.06       64.83      6.49 o
   0   3  14       19.79       21.04      1.99 o
   1   3  14       28.08       33.68      2.20 o
   2   3  14       18.81       23.33      1.93 o
   3   3  14        6.39        5.81      1.84 o
   0   4  14       28.84       36.72      2.25 o
   1   4  14        7.35        8.53      1.69 o
   2   4  14        0.26       -1.12      1.29 o
   3   4  14       30.87       44.61      2.74 o
   4   4  14        2.28        4.49      1.75 o
  -1   5  14        3.12        2.43      1.52 o
   0   5  14        1.68       -1.24      1.34 o
   1   5  14        6.24        6.00      1.54 o
   2   5  14        9.29       10.54      2.15 o
   3   5  14       28.71       25.56      2.30 o
   4   5  14        0.13       -0.13      1.57 o
  -1   6  14        7.08        8.29      1.69 o
   0   6  14       34.37       42.64      2.36 o
   1   6  14       36.01       37.97      2.22 o
   2   6  14        5.62        5.14      1.47 o
   3   6  14        0.04       -1.25      1.50 o
   4   6  14        0.00        0.33      1.62 o
   5   6  14        0.74       -3.06      3.17 o
  -1   7  14        3.99        2.42      2.20 o
   0   7  14        3.12        0.16      1.45 o
   1   7  14        0.15       -0.54      1.32 o
   2   7  14        0.62       -0.70      1.30 o
   3   7  14        0.24       -0.68      1.53 o
   4   7  14       20.74       20.16      2.14 o
   5   7  14        9.65        9.01      1.95 o
   0   8  14       10.53       11.48      1.76 o
   1   8  14        9.18        8.51      1.61 o
   2   8  14        6.76        4.69      1.53 o
   3   8  14        0.80        0.23      1.59 o
   4   8  14        0.60       -1.79      1.79 o
   5   8  14       24.01       22.80      2.83 o
   0   9  14       10.68       17.10      2.77 o
   1   9  14        1.53       -0.31      1.43 o
   2   9  14       12.79       12.95      2.12 o
   3   9  14       31.82       37.36      3.23 o
   4   9  14        0.27       -0.51      2.16 o
   1  10  14        1.66        1.60      1.96 o
   2  10  14        4.75        6.56      1.80 o
   3  10  14        0.27        0.84      1.53 o
   4  10  14        5.90        7.65      2.38 o
 
